# Supplementary material for: Constitutively active Arabidopsis cryptochrome two alleles identified using yeast selection and deep mutational scanning
Source: J Biol Chem. 2025 May 21;301(6):110265. doi: 10.1016/j.jbc.2025.110265 (PMC12212125; doi:10.1016/j.jbc.2025.110265)
Supplement: Supplementary Table S1 [file mmc5.xlsx]

## Sheet: main_synonymous_scores_shared_f
	Variant	selection	Screen1_Score	Screen1_SE	Screen1_Z	S1_Top50	Screen3_Score	Screen3_SE	Screen3_Z	S3_Top50	Screen4_Score	Screen4_SE	Screen4_Z	S4_Top50	Top50_Count	AveScore
	L371F	p.Leu57Phe	2.41128	0.0488618	49.15	1	4.2135	0.0460124	90.5314	1	2.69585	0.0396865	67.8641	1	3	3.10688
	K368D	p.Lys54Asp	1.81549	0.494176	3.67363	1	2.79893	0.361396	7.74331	1	4.56256	0.53974	8.45321	1	3	3.05899
	K368E	p.Lys54Glu	2.14296	0.0131042	155.027	1	3.63773	0.013468	239.664	1	2.86634	0.00938904	300.22	1	3	2.88234
	Y399S	p.Tyr85Ser	1.82806	0.0382451	47.4852	1	3.96944	0.0359914	108.26	1	2.6737	0.025179	105.937	1	3	2.82373
	M378R	p.Met64Arg	1.96353	0.0300688	64.613	1	3.96576	0.0288281	133.681	1	2.49592	0.0204674	121.512	1	3	2.8084
	G407N	p.Gly93Asn	1.81624	0.193024	9.40696	1	4.16044	0.208229	19.9688	1	2.3409	0.142083	16.4744	1	3	2.77253
	H408R	p.His94Arg	3.26049	0.045013	72.0908	1	2.58774	0.0492661	52.0035	1	2.38682	0.0350123	68.0877	1	3	2.74502
	M378K	p.Met64Lys	1.95798	0.0228222	84.2412	1	3.44418	0.0224654	146.37	1	2.58262	0.0186285	138.042	1	3	2.66159
	I394F	p.Ile80Phe	2.25061	0.0167294	130.106	1	3.19595	0.0172457	171.713	1	2.45753	0.0118195	205.724	1	3	2.6347
	K368T	p.Lys54Thr	2.33475	0.0441683	52.6	1	2.67957	0.04589	57.7235	1	2.55417	0.0334173	76.3301	1	3	2.52283
	S401F	p.Ser87Phe	2.19187	0.0631426	34.629	1	2.59413	0.0643862	40.0542	1	2.4224	0.0364541	66.3758	1	3	2.4028
	I394N	p.Ile80Asn	1.84126	0.0241404	75.0366	1	2.99776	0.0243907	118.137	1	2.33261	0.0181168	128.17	1	3	2.39054
	L395Q	p.Leu81Gln	1.3913	0.0866555	16.0348		4.27394	0.0820119	51.9249	1	2.45954	0.0682209	36.0409	1	2	2.70826
	L385V	p.Leu71Val	2.2063	0.107443	20.5175	1	4.17435	0.103908	40.0828	1	1.70469	0.06833	24.94		2	2.69512
	D393S	p.Asp79Ser	2.82619	0.224825	12.5682	1	3.77952	0.215452	17.5331	1	1.34669	0.0645494	20.8555		2	2.6508
	L385F	p.Leu71Phe	1.12509	0.0536421	20.9039		4.24935	0.0471314	89.1815	1	2.46126	0.0503846	48.8205	1	2	2.6119
	V362E	p.Val47Glu	2.34125	0.333807	7.01317	1					2.78671	0.450414	6.18695	1	2	2.56398
	S403I	p.Ser89Ile	1.34468	0.0525166	25.5156		3.65294	0.0464502	77.7641	1	2.63632	0.0332009	79.297	1	2	2.54465
	Q398R	p.Gln84Arg	2.21102	0.0133727	157.055	1	3.13063	0.0140285	199.683	1	2.22432	0.0081917	265.66		2	2.52199
	M378S	p.Met64Ser	2.60664	0.301438	8.64643	1	2.32006	0.290108	7.9949	1					2	2.46335
	N356D	p.Asn41Asp	1.76809	0.0275098	63.4645		2.59721	0.0290823	86.8257	1	2.96148	0.0235523	125.402	1	2	2.44226
	D324V	p.Asp9Val	1.71482	0.0233412	72.1961		2.89241	0.0236515	117.265	1	2.70997	0.034602	78.2205	1	2	2.43907
	Y399N	p.Tyr85Asn	1.98645	0.0252227	77.5849	1	3.03134	0.025418	114.979	1	2.20343	0.0189121	116.023		2	2.40707
	L385H	p.Leu71His	1.75035	0.0249831	68.9996		2.90521	0.0251408	111.323	1	2.51876	0.0183873	136.38	1	2	2.39144
	M378*	p.Met64Ter	3.06724	0.347828	8.81755	1	2.47253	0.356387	6.93643	1	1.55319	0.0305371	50.7809		2	2.36432
	M378T	p.Met64Thr	1.48351	0.0140053	101.055		2.70746	0.014704	166.253	1	2.77019	0.0148386	185.429	1	2	2.32039
	D393G	p.Asp79Gly	1.88382	0.0158197	114.726	1	2.87102	0.0165744	159.573	1	2.15654	0.0117068	182.229		2	2.30379
	I394L	p.Ile80Leu	2.14938	0.0347213	61.4125	1	2.74005	0.0352394	76.2653	1	1.99334	0.0315413	63.1025		2	2.29426
	K368Q	p.Lys54Gln	1.65962	0.0427226	38.6421		2.56156	0.043662	57.9282	1	2.65521	0.0434823	61.0156	1	2	2.29213
	K368M	p.Lys54Met	1.68527	0.0244292	67.8936		2.6236	0.0249693	101.172	1	2.54079	0.0230291	110.019	1	2	2.28322
	L385I	p.Leu71Ile	1.43169	0.0605198	23.5943		3.05953	0.060297	50.4025	1	2.35215	0.0425647	55.215	1	2	2.28112
	I404F	p.Ile90Phe	1.18109	0.0318439	36.7408		3.08575	0.0304557	98.7446	1	2.48176	0.0219225	112.854	1	2	2.24953
	K375E	p.Lys61Glu	1.49784	0.0174888	83.0577		2.4891	0.0185568	125.502	1	2.61862	0.0171687	151.752	1	2	2.20186
	G396R	p.Gly82Arg	2.11106	0.205211	10.2849	1	1.67241	0.224763	7.43718		2.78313	0.123243	22.5802	1	2	2.18887
	R357G	p.Arg42Gly	1.56249	0.0194833	78.2265		2.47335	0.0209018	112.206	1	2.45802	0.0205053	119.447	1	2	2.16462
	L371H	p.Leu57His	1.81856	0.0274195	65.4859	1	2.19897	0.0297621	71.9224		2.45394	0.0321046	76.3246	1	2	2.15716
	A366V	p.Ala52Val	1.96291	0.0573911	34.1023	1	1.79885	0.0646336	27.6697		2.63042	0.0395623	66.4246	1	2	2.13073
	D406V	p.Asp92Val	1.24103	0.0213591	56.9081		2.83142	0.0213261	126.146	1	2.27935	0.01693	133.934	1	2	2.11726
	Q398W	p.Gln84Trp	1.84283	0.308763	5.96782	1	2.57261	0.370185	6.9483	1	1.55872	0.405168	3.84705		2	1.99139
	D393A	p.Asp79Ala	1.85497	0.0382002	48.2402	1	2.79487	0.0381689	72.0225	1	0.278081	0.00932559	29.3177		2	1.64264
	G402K	p.Gly88Lys	3.16139	0.200587	15.7569	1	3.3076	0.220759	14.9753	1	0.571012	0.244453	2.33582		2	2.34667
	Y399I	p.Tyr85Ile	2.92085	0.398615	7.32705	1	1.64218	0.521076	3.15123		2.95081	0.0997067	29.5904	1	2	2.50461
	I404A	p.Ile90Ala	1.87521	0.220443	8.50488	1	3.80885	0.202655	18.7836	1	-2.20248	0.840169	2.62147		2	1.16053
	F381T	p.Phe67Thr	2.35117	0.270125	8.70286	1	2.43253	0.398109	6.10925	1	0.630731	0.384903	1.63866		2	1.80481
	R335T	p.Arg20Thr	1.3035	0.12426	10.4835		1.15789	0.160126	7.22423		2.7657	0.166173	16.6426	1	1	1.74237
	Q398H	p.Gln84His	1.23437	0.0591331	20.8168		2.01669	0.0643011	31.1791		2.63707	0.0427523	61.632	1	1	1.96271
	K368V	p.Lys54Val	1.04987	0.227184	4.62038		1.94446	0.219518	8.85339		2.53169	0.42052	6.02033	1	1	1.84201
	R357S	p.Arg42Ser	1.7994	0.026564	66.8279		2.05026	0.0300272	66.4972		2.44863	0.0247981	98.5025	1	1	2.09943
	Y399D	p.Tyr85Asp	1.60248	0.0600117	26.6312		2.03482	0.0656121	30.8378		2.33997	0.0438308	53.3449	1	1	1.99242
	I404S	p.Ile90Ser	1.23617	0.0544258	22.639		1.30404	0.0684812	18.9436		2.30414	0.0656742	35.0722	1	1	1.61478
	S401T	p.Ser87Thr	1.51143	0.0261345	57.0301		2.30793	0.0280045	79.9527	1	2.24951	0.0253288	88.6056		1	2.02296
	L390W	p.Leu76Trp	1.57115	0.0313498	49.6304		3.02613	0.0312133	94.6003	1	2.2458	0.0253164	88.5024		1	2.28103
	L371R	p.Leu57Arg	2.2223	0.0567891	39.0156	1	1.52349	0.0692337	21.8934		2.20821	0.0770136	28.6658		1	1.98467
	S403R	p.Ser89Arg	1.47285	0.0213288	67.6303		2.9653	0.0214872	131.215	1	2.18332	0.0159651	135.957		1	2.20715
	K368N	p.Lys54Asn	1.71818	0.0471293	36.2988		2.87596	0.0488417	58.2877	1	2.14623	0.0352854	60.7519		1	2.24679
	P405L	p.Pro91Leu	1.3294	0.0533337	24.8416		2.64651	0.0547179	47.9755	1	2.03233	0.0372533	54.4956		1	2.00275
	Q398L	p.Gln84Leu	1.91899	0.0184225	101.316	1	2.25727	0.0207067	103.27		1.7138	0.0173682	98.1872		1	1.96335
	Y399C	p.Tyr85Cys	1.8652	0.0262676	70.0318	1	0.81744	0.040397	19.938		1.60102	0.0241883	66.0207		1	1.42789
	Q398K	p.Gln84Lys	1.72509	0.0651757	26.4081		3.18144	0.063736	49.6175	1	1.41457	0.0400715	35.2684		1	2.10703
	L348F	p.Leu33Phe	6.03212	0.0451562	132.954	1	1.54069	0.0584139	26.1881		1.36597	0.115717	11.803		1	2.97959
	L395F	p.Leu81Phe	3.74094	0.062362	59.8387	1	1.71287	0.0773562	22.0525		0.923631	0.0563913	16.3712		1	2.12581
	G407V	p.Gly93Val	0.996062	0.0745838	13.3318		2.45717	0.0747855	32.7132	1	0.722769	0.0579132	12.4746		1	1.392
	I400Y	p.Ile86Tyr	2.92241	0.26689	10.9484	1	2.0548	0.271107	7.57674		0.592079	0.080287	7.37281		1	1.85643
	I394Y	p.Ile80Tyr	1.02263	0.271774	3.76231		1.14434	0.340332	3.36173		2.16871	0.289452	7.49232		0	1.44523
	G402R	p.Gly88Arg	1.40819	0.0546045	25.7055		1.69993	0.0638274	26.4745		1.97539	0.0446002	44.2577		0	1.6945
	V367L	p.Val53Leu	1.12472	0.0671014	16.7255		1.59675	0.0751293	21.1617		1.91926	0.0542688	35.3478		0	1.54691
	G407D	p.Gly93Asp	0.665505	0.0435822	15.1929		1.85057	0.0448885	40.7336		1.90213	0.0489232	38.8555		0	1.47273
	W374L	p.Trp60Leu	1.41555	0.0359138	39.1225		1.63593	0.0425685	37.9213		1.88923	0.0366913	51.4327		0	1.6469
	I400F	p.Ile86Phe	1.80663	0.0287393	62.1386		2.1603	0.0312595	67.4383		1.88461	0.0273291	68.8218		0	1.95051
	Y380F	p.Tyr66Phe	0.513901	0.0384481	13.2794		1.23367	0.0473639	25.7667		1.85352	0.0521427	35.5274		0	1.20036
	H408L	p.His94Leu	1.21185	0.0205573	57.6444		1.81695	0.0235258	74.0249		1.80836	0.0203315	88.6227		0	1.61239
	W374R	p.Trp60Arg	1.18976	0.0160708	71.4042		1.572	0.0194294	76.1189		1.73669	0.0192504	89.853		0	1.49948
	W374C	p.Trp60Cys	1.56507	0.0431151	36.1122		2.12528	0.0471074	44.6256		1.71953	0.0298757	57.4595		0	1.80329
	L390F	p.Leu76Phe	1.16508	0.0611928	18.9905		2.15929	0.0642997	33.3844		1.65617	0.0374859	44.1341		0	1.66018
	Y399F	p.Tyr85Phe	1.5441	0.032546	47.0159		1.58728	0.0394658	39.601		1.59467	0.0368601	43.215		0	1.57535
	F369V	p.Phe55Val	0.686671	0.0329388	20.6633		0.831864	0.0454621	18.0848		1.58415	0.0423221	37.3996		0	1.03423
	I404N	p.Ile90Asn	1.3334	0.0278627	47.2702		1.62389	0.0331656	47.9077		1.57967	0.0332618	47.4277		0	1.51232
	H408P	p.His94Pro	1.00621	0.0450357	22.2366		2.16238	0.0475036	45.0339		1.31979	0.0434259	30.3677		0	1.49613
	Y399H	p.Tyr85His	1.50666	0.0226661	65.2536		0.966534	0.0322126	29.3205		1.22624	0.025136	48.6689		0	1.23315
	W382G	p.Trp68Gly	0.876928	0.0460509	18.9562		0.281263	0.0773007	3.62372		1.19423	0.0525147	22.7285		0	0.784139
	N356Y	p.Asn41Tyr	1.08472	0.035842	30.0383		0.238772	0.0642238	3.69592		1.14791	0.0492581	23.2897		0	0.823801
	F381L	p.Phe67Leu	1.34767	0.0181842	72.0335		0.905542	0.0260474	33.574		1.03267	0.0220407	46.7086		0	1.09529
	V367M	p.Val53Met	0.877507	0.056797	15.4037		1.78685	0.062932	28.2193		0.96654	0.089216	10.8317		0	1.2103
	D393E	p.Asp79Glu	1.43875	0.0632719	22.6844		1.22686	0.0860616	14.2087		0.879071	0.0657893	13.3573		0	1.18156
	I358M	p.Ile43Met	0.151384	0.0339823	4.4179		1.36111	0.0361702	36.9452		0.70385	0.0445008	15.8046		0	0.738781
	R357K	p.Arg42Lys	1.15028	0.0696198	16.4895		0.759004	0.101651	7.44909		0.626293	0.0544147	11.5038		0	0.845194
	L372F	p.Leu58Phe	1.44397	0.0659475	21.8471		1.00001	0.0923656	10.7957		0.515643	0.0562354	9.16503		0	0.986541
	G396V	p.Gly82Val	1.37482	0.0706628	19.4185		0.835178	0.098853	8.42758		0.482775	0.0598381	8.06464		0	0.897592
	W331L	p.Trp16Leu	1.25223	0.069929	17.8719		1.32157	0.0866554	15.2013		0.437379	0.0576901	7.57811		0	1.00373
	D393V	p.Asp79Val	0.822852	0.0250283	32.3803		0.396605	0.0400606	9.75236		0.304284	0.0414676	7.33148		0	0.507914
	L410R	p.Leu96Arg	1.27405	0.233295	5.46014		0.108252	0.482833	0.224178		3.73409	0.435871	8.5669	1	1	1.70546
	D411E	p.Asp97Glu	1.14989	0.197752	5.81336		0.129594	0.389323	0.332816		3.36967	0.353912	9.52109	1	1	1.54972
	Q333R	p.Gln18Arg	-0.33793	0.0227277	14.5976		2.21041	0.019548	106.456		2.57122	0.0244068	105.084	1	1	1.48123
	K379A	p.Lys65Ala	1.56137	0.344523	4.5316		0.435648	0.556063	0.783389		2.5178	0.678681	3.70983	1	1	1.50494
	I400M	p.Ile86Met	2.58196	0.171678	15.0346	1	-1.84496	0.832683	2.2156		1.86749	0.535482	3.48748		1	0.868165
	P405R	p.Pro91Arg	2.5173	0.142756	17.6252	1	-1.02398	0.445393	2.29876		1.58013	0.0956938	16.5097		1	1.02448
	I404Y	p.Ile90Tyr	2.30858	0.485443	4.75542	1	0.418407	0.744227	0.562178		1.47193	0.246788	5.96421		1	1.39964
	P405H	p.Pro91His	3.05148	0.0535109	56.8336	1	-0.330236	0.124408	2.65026		0.512286	0.0500177	10.236		1	1.07785
	S401L	p.Ser87Leu	3.25371	0.639843	5.08505	1	2.02055	0.526387	3.83817		2.09707	0.905823	2.31509		1	2.45711
	K368S	p.Lys54Ser	2.26875	0.43961	5.16057	1	1.58523	0.461424	3.43511		1.41919	0.762772	1.86056		1	1.75772
	K375V	p.Lys61Val	1.87279	0.230968	8.10696	1	1.80605	0.298612	6.04649		0.630731	0.755931	0.834374		1	1.43652
	L371S	p.Leu57Ser	1.47037	0.301965	4.86882		4.92698	0.286912	17.1673	1	-0.467881	0.730298	0.64067		1	1.97649
	L371V	p.Leu57Val	0.844276	0.159652	5.28621		2.76337	0.177913	15.5202	1	0.141183	0.412046	0.342635		1	1.24961
	Q398E	p.Gln84Glu	2.89627	0.124708	23.21	1	1.37392	0.172212	7.97147		-0.0521599	0.247865	0.210431		1	1.40601
	E347A	p.Glu32Ala	0.380532	0.0613919	6.18255		-1.18859	0.18499	6.42053		2.17968	0.0622085	35.0248		0	0.45721
	W321R	p.Trp6Arg	0.0123844	0.0187997	0.641419		0.752076	0.0243684	29.6632		2.07247	0.022767	90.7672		0	0.945643
	I358L	p.Ile43Leu	0.983227	0.0276137	35.1629		-0.271535	0.0582452	4.62862		1.99761	0.0355557	56.1159		0	0.9031
	K379T	p.Lys65Thr	0.288019	0.0639749	4.49145		-0.841028	0.159766	5.25907		1.9957	0.0801486	24.8942		0	0.480897
	I394M	p.Ile80Met	0.867296	0.151797	5.71113		0.4962	0.276683	1.79281		1.87505	0.389291	4.81654		0	1.07952
	I361L	p.Ile46Leu	1.06592	0.0669353	15.8903		-0.422879	0.153556	2.75105		1.82635	0.0710008	25.7153		0	0.823131
	L390V	p.Leu76Val	0.350728	0.0627533	5.57531		-0.513152	0.141611	3.61924		1.80688	0.110336	16.3741		0	0.548152
	F369C	p.Phe55Cys	0.493295	0.040849	12.0066		-0.543581	0.094991	5.70698		1.78501	0.0686165	26.006		0	0.578241
	K379*	p.Lys65Ter	0.812042	0.0246525	32.4271		-1.15558	0.0764715	15.0483		1.77756	0.0257297	68.9299		0	0.478007
	G402E	p.Gly88Glu	0.59085	0.0693463	8.50319		0.00263651	0.128972	0.0204124		1.72115	0.0904106	19.0336		0	0.771547
	G407C	p.Gly93Cys	0.110737	0.0741252	1.49129		1.51147	0.0760064	19.8023		1.71481	0.0621648	27.5742		0	1.11234
	D324Y	p.Asp9Tyr	0.815679	0.0754102	10.7982		0.0709314	0.131642	0.538059		1.70244	0.0504702	33.7118		0	0.863018
	L372R	p.Leu58Arg	0.154201	0.0286928	5.31212		-0.338226	0.0564623	5.94479		1.6807	0.0877177	19.1565		0	0.49889
	V360L	p.Val45Leu	0.376846	0.0739579	5.08642		-0.819773	0.187918	4.35937		1.67844	0.0818889	20.492		0	0.411838
	D393N	p.Asp79Asn	1.63795	0.0555496	29.3943		0.171122	0.101125	1.68815		1.67791	0.0550886	30.4434		0	1.16233
	K329N	p.Lys14Asn	0.257212	0.0476377	5.37647		-0.248988	0.0902489	2.75064		1.62956	0.0438498	37.1332		0	0.545926
	I394A	p.Ile80Ala	1.6646	0.19444	8.55881		0.175222	0.370185	0.473253		1.62433	0.160045	10.1486		0	1.15472
	K375S	p.Lys61Ser	1.31921	0.22732	5.80225		-0.530319	0.57297	0.925493		1.59916	0.197146	8.11123		0	0.796018
	H355R	p.His40Arg	0.190715	0.0236075	7.94178		-0.129594	0.0424592	3.01155		1.57887	0.0309132	50.9944		0	0.546663
	V360E	p.Val45Glu	0.176467	0.0297154	5.87454		-0.652776	0.0682373	9.51633		1.57766	0.037296	42.2556		0	0.367118
	M354L	p.Met39Leu	0.19767	0.0308265	6.348		-0.564697	0.0671157	8.36838		1.56433	0.0377447	41.4014		0	0.399101
	L386V	p.Leu72Val	0.550542	0.0461669	11.8712		-0.527453	0.101664	5.17593		1.42733	0.0807657	17.6684		0	0.483472
	A323D	p.Ala8Asp	0.576628	0.0747478	7.70098		0.0609362	0.132405	0.459584		1.39378	0.0706971	19.7089		0	0.677114
	E409T	p.Glu95Thr	0.842656	0.124459	6.76633		0.289592	0.238682	1.21277		1.38647	0.118601	11.689		0	0.839573
	M354T	p.Met39Thr	-0.0699605	0.0238581	2.88373		0.299858	0.0344889	8.52059		1.36984	0.0300323	45.5365		0	0.533245
	W374G	p.Trp60Gly	0.0926477	0.0569534	1.6219		0.826181	0.0717169	11.4655		1.3301	0.0644566	20.6281		0	0.749643
	E409V	p.Glu95Val	-0.245963	0.0340645	7.16103		0.45252	0.045527	9.82415		1.31388	0.0489591	26.8196		0	0.506813
	M378A	p.Met64Ala	1.104	0.209044	5.28		0.558881	0.326938	1.70905		1.30861	0.302287	4.32896		0	0.990497
	F369L	p.Phe55Leu	0.250302	0.0178	13.651		0.0166909	0.0310821	0.523872		1.13724	0.0219375	51.6793		0	0.468079
	F381Y	p.Phe67Tyr	0.397899	0.0309887	12.7127		-0.331309	0.0646616	5.09398		1.13166	0.0419572	26.9487		0	0.399415
	W349C	p.Trp34Cys	0.430223	0.0476363	8.99312		-0.804744	0.124023	6.47834		1.10058	0.0638781	17.223		0	0.242019
	W349S	p.Trp34Ser	0.8807	0.157478	5.59035		0.402751	0.265945	1.51389		0.985276	0.269084	3.66151		0	0.756242
	A388S	p.Ala74Ser	0.74529	0.0673677	11.0395		-0.416339	0.145096	2.86606		0.959536	0.0485783	19.7398		0	0.429496
	K327Q	p.Lys12Gln	0.495342	0.0755476	6.5456		-0.255929	0.157119	1.62727		0.95133	0.0951905	9.9923		0	0.396914
	K329R	p.Lys14Arg	0.108857	0.0232984	4.59116		0.0400667	0.0394943	0.998923		0.949778	0.0289413	32.7587		0	0.366234
	K375I	p.Lys61Ile	0.617896	0.0267747	22.7722		-0.604875	0.0647236	9.29132		0.909155	0.0646581	14.0559		0	0.307392
	V325G	p.Val10Gly	0.234098	0.0534303	4.36659		0.0903422	0.0901977	0.998599		0.90047	0.121492	7.411		0	0.408304
	K379L	p.Lys65Leu	1.25842	0.210381	5.98029		0.742646	0.350115	2.12073		0.894545	0.258309	3.463		0	0.965202
	L370R	p.Leu56Arg	1.05395	0.0202334	50.9002		-0.427226	0.0453371	9.31297		0.869868	0.0882621	9.85361		0	0.498866
	V362I	p.Val47Ile	0.330954	0.0765564	4.31588		-0.723223	0.188871	3.82657		0.846619	0.120445	7.02837		0	0.15145
	I394S	p.Ile80Ser	1.55024	0.0569206	27.1542		-0.299644	0.125527	2.3834		0.831957	0.0745163	11.1617		0	0.694185
	I394V	p.Ile80Val	0.465889	0.0216408	21.0966		-0.292072	0.0436721	6.60355		0.804543	0.0228196	35.1556		0	0.32612
	G377*	p.Gly63Ter	0.272605	0.0362972	7.45577		-0.31232	0.0718981	4.32348		0.789265	0.0627153	12.5801		0	0.24985
	E409D	p.Glu95Asp	0.639847	0.178405	3.5854		-0.0254484	0.362305	0.0702271		0.747141	0.216036	3.45829		0	0.453847
	K379R	p.Lys65Arg	0.212124	0.0228527	9.11485		-0.662229	0.0524868	12.5063		0.740379	0.0271982	27.1666		0	0.0967581
	I394T	p.Ile80Thr	1.02871	0.0224743	44.9201		0.069003	0.0413252	1.6463		0.666468	0.0327013	20.3519		0	0.588061
	S403N	p.Ser89Asn	0.4152	0.0677961	6.11139		0.267176	0.104354	2.55454		0.622327	0.129651	4.79959		0	0.434901
	G396D	p.Gly82Asp	1.31138	0.061202	21.372		0.0688797	0.116098	0.592211		0.569487	0.0904063	6.29805		0	0.649917
	S403C	p.Ser89Cys	0.451674	0.0304018	14.7036		0.00396817	0.0536742	0.0733098		0.485476	0.0579078	8.37985		0	0.313706
	R346K	p.Arg31Lys	0.880228	0.0726727	12.0901		0.0278976	0.137764	0.202242		0.449192	0.0587067	7.64814		0	0.452439
	M354I	p.Met39Ile	-0.276451	0.0325064	8.42765		1.89533	0.0300229	61.4803		0.448111	0.0467816	9.57223		0	0.688995
	P405T	p.Pro91Thr	0.743933	0.0591414	12.5442		-0.458363	0.132181	3.46284		0.387755	0.0730518	5.30646		0	0.224442
	W382C	p.Trp68Cys	0.181328	0.0447994	4.02818		-0.611509	0.0972922	6.26908		0.355284	0.0471702	7.52688		0	-0.0249657
	F369I	p.Phe55Ile	0.293019	0.0374859	7.76348		-0.993646	0.101474	9.7689		0.226592	0.0515325	4.3946		0	-0.158011
	L348I	p.Leu33Ile	0.284027	0.0819179	3.46223		-1.10456	0.235819	4.68186		0.22388	0.0679928	3.29163		0	-0.198884
	A366T	p.Ala52Thr	0.828007	0.0639176	12.9237		1.9232	0.0697032	27.4531		0.259504	0.104935	2.47266		0	1.00357
	S401Y	p.Ser87Tyr	0.839081	0.0617937	13.5445		1.48546	0.0758913	19.4908		-0.0939404	0.0623167	1.50688		0	0.743534
	P405A	p.Pro91Ala	1.39119	0.119625	11.6217		0.837261	0.172186	4.85853		-0.0035005	0.123409	0.0283623		0	0.741648
	R357E	p.Arg42Glu					3.10852	0.88563	3.50984	1	1.85451	0.719479	2.57756		1	2.48151
	W374M	p.Trp60Met	2.1464	0.405937	5.2872	1	-0.23552	0.894443	0.263307						1	0.955438
	K368I	p.Lys54Ile	2.57763	0.835132	3.08646		2.59769	0.719496	3.61026	1					1	2.58766
	F365V	p.Phe51Val					-1.3322	0.175923	7.56662		1.66994	0.0830157	20.1115		0	0.16887
	F365C	p.Phe51Cys					-0.30248	0.0369042	8.05277		1.34892	0.0622204	21.6713		0	0.52322
	G352K	p.Gly37Lys	1.54662	0.453164	3.41277						-0.951678	0.400915	2.37374		0	0.297468
	K375D	p.Lys61Asp	0.393857	0.335852	1.17261		1.42949	0.333503	4.28534						0	0.911673
	R357V	p.Arg42Val	1.77054	0.495197	3.57529		1.37392	1.15471	1.18981						0	1.57223
	Q398A	p.Gln84Ala	1.30338	0.370235	3.52015		-0.360683	0.88563	0.407249						0	0.471346
	K375L	p.Lys61Leu	1.09517	0.310274	3.52933		-0.176679	0.588513	0.300192						0	0.459244
	D411A	p.Asp97Ala	0.631724	0.158781	3.97707		-0.695862	0.416282	1.67137						0	-0.0320686
	F369R	p.Phe55Arg	1.67206	0.298567	5.59966		0.320768	0.424114	0.756223						0	0.996412
	K368G	p.Lys54Gly	1.2444	0.199607	6.23277		0.615388	0.281776	2.18329						0	0.929897
	R357C	p.Arg42Cys	1.60312	0.36338	4.41136		-0.894765	0.857706	1.04317						0	0.354177
	R357T	p.Arg42Thr	-0.00485924	0.216089	0.0224826		-1.02398	0.558315	1.8339		3.33878	0.486867	6.85764	1	1	0.769982
	K329Q	p.Lys14Gln	0.154858	0.0502914	3.06749		-0.108431	0.0898554	1.20309		2.77278	0.0762044	36.3767	1	1	0.939736
	F328P	p.Phe13Pro	-1.94815	0.360506	5.40354		0.74702	0.280547	2.6619		2.55969	0.367074	6.97315	1	1	0.452854
	K329M	p.Lys14Met	0.0652599	0.0318351	2.03063		-0.555565	0.0685001	8.0684		2.5166	0.0351021	71.6067	1	1	0.675433
	V325L	p.Val10Leu	0.386545	0.250605	1.54221		-1.0597	0.659633	1.6064		2.4794	0.250134	9.91204	1	1	0.602083
	R332S	p.Arg17Ser	0.00731503	0.0300698	0.240705		-0.817042	0.0723529	11.24		2.31093	0.0413292	55.8663	1	1	0.500402
	D322V	p.Asp7Val	-0.340688	0.0370507	9.13102		-1.08713	0.0931428	11.6389		2.28606	0.0567188	40.2864	1	1	0.28608
	T336S	p.Thr21Ser	-0.481014	0.0387182	12.344		-0.307205	0.0659438	4.63256		2.26881	0.0439352	51.5999	1	1	0.49353
	D322E	p.Asp7Glu	-0.136899	0.0275697	4.90352		-0.704136	0.0599477	11.6666		2.2561	0.0430206	52.4	1	1	0.471689
	G337R	p.Gly22Arg	1.99725	0.157778	12.6536	1	-2.2724	0.827095	2.74735		-1.71857	0.308638	5.56815		1	-0.664575
	M378P	p.Met64Pro	1.85851	0.493239	3.76782	1	1.17325	0.635663	1.84559		1.72934	0.94281	1.83424		1	1.58703
	Y399R	p.Tyr85Arg	2.16445	0.204845	10.5638	1	0.23684	0.394221	0.600684		0.317515	0.199493	1.59155		1	0.906267
	L410H	p.Leu96His	2.86916	0.479474	5.98372	1	0.786131	0.788828	0.996542		0.967203	0.82808	1.168		1	1.54083
	L390R	p.Leu76Arg	2.05683	0.263701	7.79877	1	-0.823306	0.666687	1.23485		0.0786622	0.407273	0.193142		1	0.437396
	D324A	p.Asp9Ala	-0.767286	0.0727959	10.521		-1.33187	0.190239	6.99631		2.16741	0.119222	18.1776		0	0.0227512
	D326G	p.Asp11Gly	-0.320438	0.0261271	12.0943		-0.841953	0.0576478	14.4986		2.14443	0.0375342	57.072		0	0.327347
	D322A	p.Asp7Ala	0.0904703	0.0760269	1.18799		-2.88563	0.474752	6.07752		2.07124	0.1189	17.4181		0	-0.241305
	D322N	p.Asp7Asn	-0.349516	0.105165	3.32061		-0.995606	0.236866	4.20141		2.06173	0.0982086	20.9901		0	0.238869
	L340M	p.Leu25Met	-0.198023	0.0348071	5.64425		-0.507592	0.0694185	7.27517		2.03835	0.0496952	40.9922		0	0.444246
	W349R	p.Trp34Arg	-0.218391	0.0184158	11.5342		-0.0221721	0.0302079	0.715035		2.03711	0.0263997	76.9987		0	0.598851
	K329T	p.Lys14Thr	0.121266	0.0607079	1.99231		-0.904789	0.157483	5.73965		2.01266	0.0629905	31.9397		0	0.409712
	W349G	p.Trp34Gly	0.163939	0.0581543	2.81101		-1.21667	0.167179	7.27129		1.96039	0.0800328	24.4891		0	0.302551
	H355P	p.His40Pro	-0.413032	0.0679398	6.06667		-0.798537	0.143059	5.5752		1.95995	0.0853909	22.948		0	0.249461
	K375N	p.Lys61Asn	0.0197407	0.0292061	0.668367		-0.00916283	0.0499691	0.181597		1.93522	0.0675812	28.6261		0	0.6486
	D324E	p.Asp9Glu	-0.0486116	0.0270993	1.77065		-0.760677	0.0616364	12.2625		1.92356	0.0394662	48.6926		0	0.371423
	D322G	p.Asp7Gly	-0.354898	0.0258964	13.5109		-0.491473	0.048952	9.93879		1.91819	0.0412617	46.4476		0	0.357274
	Y338S	p.Tyr23Ser	-2.265	0.195956	11.5558		-1.89692	0.372054	5.0976		1.88757	0.156429	12.0659		0	-0.758118
	K375Q	p.Lys61Gln	-0.329157	0.0717976	4.57593		-0.798583	0.156552	5.09598		1.81102	0.235855	7.67834		0	0.22776
	T384S	p.Thr70Ser	-0.0417347	0.0388832	1.06653		-0.934279	0.0977055	9.53774		1.79692	0.0532744	33.7117		0	0.273635
	A323S	p.Ala8Ser	-0.972826	0.105271	9.23309		-0.446172	0.163525	2.72597		1.76886	0.0511825	34.54		0	0.116619
	A350G	p.Ala35Gly	0.237673	0.123208	1.92781		-1.28867	0.377708	3.41123		1.74732	0.134396	13.0003		0	0.232108
	F369A	p.Phe55Ala	0.974332	0.313621	3.10641		-0.571992	0.676144	0.845917		1.72934	0.452913	3.81824		0	0.710561
	I404L	p.Ile90Leu	-0.021439	0.0835529	0.256237		-0.498937	0.177863	2.80301		1.64658	0.107679	15.2896		0	0.375401
	N356T	p.Asn41Thr	-0.536105	0.068967	7.75758		-1.04992	0.162044	6.47322		1.63191	0.0573197	28.4573		0	0.0152935
	I361F	p.Ile46Phe	-0.215247	0.0387175	5.52387		-1.43078	0.115617	12.3525		1.63173	0.0678163	24.0533		0	-0.00476305
	M378V	p.Met64Val	0.0492928	0.0254038	1.91191		-0.73928	0.0585583	12.5354		1.61386	0.0250707	64.2193		0	0.307959
	W321C	p.Trp6Cys	-0.099867	0.0498787	1.99445		-1.53075	0.161465	9.4715		1.59285	0.0449609	35.4012		0	-0.0125902
	Q333H	p.Gln18His	-0.0333573	0.0316215	1.04483		-0.868877	0.0778173	11.1207		1.58346	0.0431117	36.6996		0	0.227074
	K379Q	p.Lys65Gln	-1.08653	0.0921146	11.782		-1.392	0.212739	6.53968		1.56798	0.180965	8.66413		0	-0.303518
	V360A	p.Val45Ala	-0.235636	0.0304725	7.65339		-1.2351	0.0819545	15.0158		1.56245	0.0384264	40.6196		0	0.0305718
	D342A	p.Asp27Ala	-1.86529	0.131597	14.1663		-1.94736	0.300206	6.48497		1.56138	0.0834054	18.7163		0	-0.750421
	D324G	p.Asp9Gly	-0.593552	0.0293763	19.9822		-1.44618	0.0809199	17.8052		1.52993	0.0420561	36.3474		0	-0.169934
	D326A	p.Asp11Ala	-1.36957	0.102738	13.3185		-2.8226	0.42963	6.56897		1.51249	0.0760646	19.8791		0	-0.89323
	Q333L	p.Gln18Leu	-0.600224	0.0276492	21.4388		-1.16663	0.0669041	17.3426		1.50859	0.0338441	44.5163		0	-0.0860889
	A350S	p.Ala35Ser	0.229875	0.0799231	2.87186		-0.795637	0.197796	4.02		1.4753	0.0952895	15.4798		0	0.303181
	I358V	p.Ile43Val	-0.0761835	0.0263678	2.84986		-0.362054	0.0502201	7.14032		1.47431	0.0341268	43.1454		0	0.345356
	T351N	p.Thr36Asn	-1.52284	0.144071	10.5652		-0.867882	0.238242	3.64129		1.44447	0.0901834	16.0141		0	-0.315416
	H355L	p.His40Leu	-0.367798	0.0303426	11.996		-1.21922	0.0798018	15.2197		1.41098	0.0452987	31.1255		0	-0.0586805
	A350V	p.Ala35Val	-0.680108	0.0882944	7.69319		-0.853612	0.184698	4.61834		1.40591	0.123038	11.4255		0	-0.0426028
	N356S	p.Asn41Ser	0.000567574	0.0271583	0.0206298		-1.21354	0.0769349	15.7087		1.38823	0.0344864	40.2037		0	0.0584192
	K368R	p.Lys54Arg	-0.122082	0.0237512	5.05404		-0.524521	0.0477002	10.8797		1.38562	0.0337732	40.9733		0	0.246338
	W321G	p.Trp6Gly	-0.260923	0.0560342	4.64221		-1.58659	0.179973	8.80903		1.37754	0.10588	13.0087		0	-0.156655
	I358N	p.Ile43Asn	0.651438	0.227262	2.86593		-0.571992	0.50398	1.13484		1.37113	0.308687	4.44174		0	0.483526
	R335K	p.Arg20Lys	-0.21087	0.0760057	2.76977		-0.536845	0.158926	3.37468		1.36029	0.0816309	16.6601		0	0.20419
	T336N	p.Thr21Asn	-0.834613	0.140006	5.95833		-1.33413	0.37716	3.5367		1.34526	0.0926657	14.5148		0	-0.274494
	T384A	p.Thr70Ala	-0.157915	0.0325208	4.81197		-0.647782	0.0689617	9.34533		1.33661	0.0348889	38.2633		0	0.17697
	F328Y	p.Phe13Tyr	-0.61341	0.0348306	17.4724		-1.59741	0.10344	15.4076		1.32172	0.0656477	20.1266		0	-0.296365
	K327T	p.Lys12Thr	-0.542437	0.0683672	7.91778		-1.10797	0.161672	6.84679		1.29898	0.074248	17.4904		0	-0.117143
	N356H	p.Asn41His	0.218668	0.0916222	2.38388		-1.33413	0.3046	4.37879		1.29279	0.111248	11.6193		0	0.0591078
	T336P	p.Thr21Pro	-1.93538	0.118295	16.3492		-2.06522	0.287393	7.1839		1.2799	0.0950677	13.4608		0	-0.906898
	D326N	p.Asp11Asn	-0.448041	0.0846753	5.28415		-1.59882	0.252456	6.33064		1.27914	0.0477538	26.7685		0	-0.255909
	L386M	p.Leu72Met	-0.29525	0.0357581	8.19505		-0.93135	0.0811971	11.4278		1.27499	0.0486685	26.1809		0	0.0161304
	P373R	p.Pro59Arg	-0.363484	0.183782	1.97723		-0.355966	0.306939	1.15943		1.27428	0.313715	4.06185		0	0.184944
	K327R	p.Lys12Arg	-0.245922	0.0264331	9.1773		-0.663082	0.055633	11.8256		1.26243	0.0404927	31.1484		0	0.11781
	C392G	p.Cys78Gly	-0.863991	0.0768153	11.2292		-1.33632	0.18707	7.13839		1.23727	0.117733	10.5081		0	-0.321011
	N356K	p.Asn41Lys	-1.33625	0.151427	8.82067		-0.777844	0.252616	3.07798		1.21664	0.0540378	22.5031		0	-0.299152
	T351P	p.Thr36Pro	-1.25403	0.0627211	19.9448		-0.521348	0.0974408	5.33666		1.20155	0.099381	12.0885		0	-0.191276
	F381C	p.Phe67Cys	0.147523	0.0717692	2.05166		-1.28867	0.218112	5.90527		1.1884	0.0925856	12.8334		0	0.0157504
	K329E	p.Lys14Glu	-0.765527	0.0268498	28.1361		-1.19837	0.0631815	18.8518		1.17286	0.0336876	34.7698		0	-0.263681
	R332G	p.Arg17Gly	-0.0993484	0.0233081	4.18843		-1.13028	0.0618843	18.1487		1.16942	0.0327517	35.6557		0	-0.0200703
	I400S	p.Ile86Ser	-0.80392	0.093585	8.58079		-1.38678	0.239792	5.78078		1.16173	0.142239	8.16689		0	-0.342987
	E409G	p.Glu95Gly	-0.081467	0.0258069	3.11188		-0.575535	0.0535308	10.6607		1.11418	0.0261218	42.5599		0	0.152393
	F381V	p.Phe67Val	-0.604967	0.0542412	11.1168		-0.665214	0.108345	6.12698		1.08909	0.10214	10.6612		0	-0.0603653
	F369S	p.Phe55Ser	-0.299668	0.0237964	12.3831		-0.748804	0.0517455	14.3403		1.03307	0.0290828	35.4589		0	-0.00513266
	D324N	p.Asp9Asn	-0.425271	0.0780234	5.44191		-1.83978	0.259109	7.09783		1.02674	0.0793959	12.9288		0	-0.412773
	S401A	p.Ser87Ala	-0.587167	0.0845064	6.9388		-1.15729	0.205823	5.61947		1.02639	0.11834	8.67225		0	-0.239356
	A350T	p.Ala35Thr	-0.527651	0.0810468	6.50087		-0.811384	0.172315	4.70483		1.01425	0.113522	8.93335		0	-0.108263
	M354V	p.Met39Val	0.0017139	0.0251281	0.0671845		-0.820421	0.0602504	13.5259		1.0014	0.0337557	29.6271		0	0.0608979
	_sy	_sy	-0.182947	0.00479469	28.1127		-0.700859	0.00946226	59.5459		0.993422	0.00467425	199.289		0	0.0365389
	Y380C	p.Tyr66Cys	-0.340392	0.0406359	8.32795		-0.757832	0.0900231	8.39286		0.985319	0.0494849	19.8993		0	-0.0376349
	K375R	p.Lys61Arg	-0.117445	0.0242032	4.77421		-0.934809	0.0591691	15.6895		0.976069	0.0315817	30.8597		0	-0.0253952
	S401P	p.Ser87Pro	-0.591063	0.0270398	21.5752		-0.672648	0.0523932	12.7254		0.94278	0.0386624	24.3605		0	-0.106977
	K327M	p.Lys12Met	-0.65676	0.0371086	17.5752		-1.61981	0.109675	14.7392		0.93296	0.0454068	20.5318		0	-0.447871
	C392F	p.Cys78Phe	-0.42822	0.103806	4.1215		-0.878597	0.22678	3.87239		0.92152	0.0695476	13.2461		0	-0.128432
	W376L	p.Trp62Leu	-0.260303	0.0785228	3.30981		-0.456757	0.148756	3.06711		0.913747	0.0420399	21.7168		0	0.0655622
	L386W	p.Leu72Trp	-1.97709	0.0919174	21.4848		-0.968931	0.130463	7.41622		0.906879	0.103725	8.74186		0	-0.679713
	Y380D	p.Tyr66Asp	-1.96886	0.153081	12.8563		-1.21706	0.247897	4.9076		0.896167	0.168144	5.32949		0	-0.763253
	M345L	p.Met30Leu	-1.38952	0.0462409	29.9145		-0.684704	0.0705976	9.65136		0.888078	0.0732616	12.1186		0	-0.395382
	Y380S	p.Tyr66Ser	-2.50488	0.235261	10.6454		-0.862916	0.259048	3.32989		0.886077	0.254037	3.4879		0	-0.827239
	D389E	p.Asp75Glu	-1.39046	0.0530581	26.1168		-1.11063	0.0969906	11.4212		0.882376	0.0728045	12.1164		0	-0.539572
	V367G	p.Val53Gly	-1.24884	0.0682698	18.2549		-0.737889	0.114624	6.42548		0.856432	0.0715365	11.9684		0	-0.376766
	E409A	p.Glu95Ala	-0.509859	0.0884452	5.75757		-0.862597	0.19057	4.52336		0.85632	0.121162	7.06683		0	-0.172045
	A323T	p.Ala8Thr	-0.873384	0.0652236	13.3603		-1.90919	0.225028	8.48013		0.832633	0.111005	7.49992		0	-0.649981
	V325A	p.Val10Ala	-0.666759	0.0287448	22.9288		-0.873239	0.059713	14.5245		0.823829	0.0410441	20.0539		0	-0.238723
	I361V	p.Ile46Val	-0.380227	0.0299735	12.5509		-1.28258	0.0798668	15.9976		0.803083	0.0409373	19.5998		0	-0.286574
	R359G	p.Arg44Gly	-0.489405	0.031312	15.4779		-1.46325	0.0892016	16.3536		0.793182	0.0409374	19.3582		0	-0.386492
	G407R	p.Gly93Arg	-0.0456783	0.0927255	0.492065		-0.865753	0.232385	3.72383		0.775721	0.162655	4.76884		0	-0.0452368
	V362A	p.Val47Ala	-0.368511	0.0234345	15.4551		-1.31029	0.0646224	20.1582		0.76732	0.0345514	22.1802		0	-0.303827
	I361M	p.Ile46Met	-0.714059	0.0752446	9.47366		-1.17249	0.179492	6.52732		0.761687	0.12431	6.12671		0	-0.374954
	V325I	p.Val10Ile	-0.588637	0.0835497	7.0356		-1.20258	0.201576	5.96229		0.759112	0.131023	5.79324		0	-0.344034
	L410F	p.Leu96Phe	-0.00344431	0.358874	0.00959684		0.203847	0.539644	0.377712		0.72275	0.214655	3.36692		0	0.307717
	W376G	p.Trp62Gly	-1.98441	0.0677773	29.2168		-0.788338	0.0876988	8.96065		0.672622	0.0835837	8.04556		0	-0.700041
	Y380H	p.Tyr66His	-0.614213	0.0408862	14.9362		-0.947353	0.088563	10.6637		0.671513	0.0623497	10.766		0	-0.296684
	D406G	p.Asp92Gly	-0.278213	0.0300028	9.17477		-0.892316	0.0701561	12.6562		0.654286	0.037257	17.5425		0	-0.172081
	D383V	p.Asp69Val	-0.55504	0.0407422	13.5445		-0.697561	0.08265	8.40983		0.635879	0.0717663	8.85782		0	-0.205574
	P373L	p.Pro59Leu	-0.274713	0.0716244	3.82825		-2.20597	0.299012	7.37551		0.626101	0.0962376	6.50473		0	-0.618194
	N356I	p.Asn41Ile	-0.559025	0.0437446	12.7151		-1.4832	0.122582	12.08		0.622026	0.0659925	9.42246		0	-0.473401
	D389A	p.Asp75Ala	-1.30676	0.109569	11.9168		-1.01682	0.206963	4.91025		0.605252	0.159638	3.79118		0	-0.572778
	I361T	p.Ile46Thr	-0.911155	0.0332382	27.1758		-1.62161	0.0919849	17.5783		0.594582	0.0517747	11.4776		0	-0.646062
	L385R	p.Leu71Arg	-0.379013	0.0713517	5.30182		-1.22134	0.181914	6.70883		0.592105	0.0743079	7.9661		0	-0.336081
	H408Y	p.His94Tyr	-0.75153	0.0689387	10.8793		-1.11192	0.15611	7.11556		0.568088	0.0885316	6.41556		0	-0.431789
	D406E	p.Asp92Glu	-0.0495334	0.024038	2.02695		-0.962105	0.0608398	15.7101		0.556514	0.0442406	12.5696		0	-0.151708
	D383E	p.Asp69Glu	-0.716594	0.0351154	20.2485		-0.859759	0.0728838	11.7423		0.530017	0.0440733	12.0165		0	-0.348779
	V325F	p.Val10Phe	-0.983273	0.125586	7.82467		-1.14013	0.264132	4.31501		0.526158	0.0998992	5.2661		0	-0.532415
	R359S	p.Arg44Ser	-0.617278	0.041422	14.8188		-1.70726	0.129468	13.1675		0.514458	0.0628705	8.17972		0	-0.603359
	R359K	p.Arg44Lys	0.117111	0.0870622	1.34343		0.0863397	0.142977	0.603149		0.514213	0.078414	6.55607		0	0.239221
	R335S	p.Arg20Ser	-1.15964	0.099756	11.6135		-0.953724	0.181078	5.26298		0.501583	0.0631442	7.94047		0	-0.537262
	I404T	p.Ile90Thr	-0.944655	0.0299405	31.2158		-1.07603	0.0635869	16.8207		0.498684	0.0484384	10.2886		0	-0.507335
	L386F	p.Leu72Phe	-0.737632	0.0663771	11.0884		-0.727756	0.127181	5.71358		0.494155	0.0604625	8.16957		0	-0.323744
	D406A	p.Asp92Ala	-0.00883767	0.0640206	0.137719		-0.474473	0.137289	3.45152		0.47878	0.138092	3.46684		0	-0.00151002
	I404V	p.Ile90Val	-0.574483	0.0402312	14.1949		-0.444943	0.0716661	6.17916		0.472507	0.0496558	9.50985		0	-0.182306
	D383Y	p.Asp69Tyr	-0.860316	0.0902488	9.5214		-0.746345	0.160544	4.64443		0.468761	0.06724	6.96916		0	-0.3793
	A343T	p.Ala28Thr	-1.39646	0.084684	16.468		-1.51189	0.186129	8.11705		0.440618	0.11486	3.83571		0	-0.822577
	P373T	p.Pro59Thr	0.0667252	0.05194	1.28007		-0.443817	0.105597	4.19372		0.423595	0.0646125	6.55358		0	0.0155011
	W382L	p.Trp68Leu	-0.201059	0.0833075	2.4101		-0.729488	0.183088	3.98145		0.419422	0.0547791	7.65277		0	-0.170375
	T351S	p.Thr36Ser	-0.406846	0.0422488	9.57797		-0.0498307	0.0654526	0.757008		0.414883	0.0612605	6.76973		0	-0.0139313
	S403G	p.Ser89Gly	-0.482083	0.0275074	17.3056		-1.15122	0.0674975	16.9648		0.410267	0.045816	8.94827		0	-0.40768
	A330S	p.Ala15Ser	0.0289503	0.0683129	0.422914		-0.714692	0.153908	4.63884		0.397003	0.0568625	6.97857		0	-0.0962461
	G352E	p.Gly37Glu	-0.323278	0.0884372	3.65094		-1.03203	0.220181	4.68479		0.375111	0.0701749	5.34374		0	-0.326731
	A366D	p.Ala52Asp	-1.13058	0.0876666	12.8802		-0.937717	0.169043	5.54247		0.37129	0.0658705	5.63471		0	-0.565671
	D389N	p.Asp75Asn	-0.702515	0.0907843	7.72921		-1.26697	0.234448	5.40165		0.363907	0.103935	3.50082		0	-0.535192
	Y338F	p.Tyr23Phe	-0.809687	0.0550011	14.6744		-2.0702	0.190356	10.8681		0.359967	0.0759774	4.73658		0	-0.839975
	G407S	p.Gly93Ser	-1.38236	0.0533859	25.8063		-1.26857	0.107163	11.8126		0.336718	0.0897978	3.74904		0	-0.771406
	I358T	p.Ile43Thr	-0.245744	0.0398043	6.13641		-1.32462	0.112509	11.7508		0.327914	0.048845	6.70914		0	-0.41415
	W397G	p.Trp83Gly	-1.65683	0.0754014	21.9361		-1.13208	0.129601	8.72245		0.319861	0.0964032	3.31742		0	-0.823016
	E409K	p.Glu95Lys	-0.52592	0.0891506	5.89206		-0.891129	0.196871	4.52361		0.318121	0.0551617	5.76421		0	-0.36631
	P339T	p.Pro24Thr	-1.1805	0.113718	10.3731		-1.09339	0.224686	4.86395		0.295301	0.0645765	4.57124		0	-0.659531
	M378I	p.Met64Ile	-1.20735	0.0754568	15.9734		-1.18127	0.150716	7.82925		0.278662	0.0469808	5.92737		0	-0.703318
	W353C	p.Trp38Cys	-0.276088	0.0627498	4.38905		-0.964646	0.147444	6.53511		0.276328	0.0637832	4.33071		0	-0.321468
	D406Y	p.Asp92Tyr	-0.824625	0.0774432	10.631		-0.938959	0.159032	5.8985		0.274221	0.0748603	3.66212		0	-0.496454
	C392W	p.Cys78Trp	-1.53297	0.0695807	21.9876		-1.21164	0.127272	9.50571		0.273871	0.0792878	3.45332		0	-0.823578
	W353*	p.Trp38Ter	-1.35554	0.0711993	19.0024		-1.93027	0.197862	9.74955		0.269791	0.0643933	4.18823		0	-1.00534
	A330D	p.Ala15Asp	-1.02404	0.115914	8.82811		-0.960083	0.216112	4.4402		0.254253	0.0647447	3.92561		0	-0.576624
	C392S	p.Cys78Ser	-0.781656	0.0378445	20.5162		-0.849378	0.0758604	11.1492		0.235376	0.0590345	3.98537		0	-0.465219
	K379E	p.Lys65Glu	-0.964624	0.0318616	29.9908		-1.49834	0.0808046	18.4736		0.234469	0.0376434	6.22211		0	-0.742832
	A388D	p.Ala74Asp	-0.738763	0.0949103	7.77545		-0.887479	0.196905	4.50431		0.209608	0.0565948	3.70193		0	-0.472211
	I400V	p.Ile86Val	-0.427605	0.0356427	11.9066		-0.837813	0.0781468	10.6783		0.206745	0.0456875	4.52194		0	-0.352891
	E391*	p.Glu77Ter	-0.87661	0.0903833	9.68733		-0.518351	0.157398	3.28999		0.197806	0.0498332	3.96696		0	-0.399052
	L386S	p.Leu72Ser	-1.14099	0.0345402	32.769		-1.20161	0.0730859	16.3662		0.193952	0.0431432	4.49193		0	-0.716218
	F328L	p.Phe13Leu	-0.948147	0.0286197	32.7444		-1.79398	0.0833763	21.4412		0.124778	0.0354835	3.51232		0	-0.872449
	G334C	p.Gly19Cys	1.24564	0.0496496	24.9907		-0.49248	0.121395	4.05012		-0.541698	0.0800397	6.76629		0	0.0704866
	K368*	p.Lys54Ter	0.610813	0.0225714	26.5614		-0.825378	0.0590145	13.8887		-0.752751	0.0749901	10.0353		0	-0.322438
	K327N	p.Lys12Asn	0.881458	0.0717646	12.2596		-0.299451	0.151947	1.96867		-0.840943	0.146238	5.75009		0	-0.0863122
	Y338H	p.Tyr23His	0.255761	0.0270335	9.33802		-1.04242	0.0757974	13.6944		-0.964188	0.0658577	14.6354		0	-0.583615
	W349L	p.Trp34Leu	0.652771	0.0768081	8.48482		-0.593732	0.187344	3.167		-0.296096	0.0932684	3.17412		0	-0.079019
	W353G	p.Trp38Gly	0.168706	0.0508494	3.30542		-0.712402	0.117561	6.04914		0.375508	0.125056	3.00244		0	-0.0560624
	K375G	p.Lys61Gly	1.37757	0.197745	6.96467		0.742646	0.350115	2.12073		0.721703	0.246443	2.92841		0	0.947305
	G402V	p.Gly88Val	-0.704647	0.0854825	8.23228		0.368211	0.102047	3.59978		0.194911	0.0684635	2.84602		0	-0.0471753
	K379N	p.Lys65Asn	0.309084	0.0647711	4.76098		-0.603532	0.145967	4.12997		-0.268814	0.100794	2.66657		0	-0.187754
	V360K	p.Val45Lys	1.37146	0.256833	5.33911		0.956183	0.350545	2.72716		-1.65165	0.663942	2.48764		0	0.225331
	P405S	p.Pro91Ser	0.311889	0.0685072	4.54328		-0.282518	0.13392	2.10674		0.116485	0.0827396	1.40754		0	0.0486185
	K368A	p.Lys54Ala	0.0484032	0.535809	0.0903336		1.71039	0.47812	3.57694		0.831401	0.635644	1.30796		0	0.863398
	F381I	p.Phe67Ile	0.283855	0.0426786	6.61593		-1.39145	0.137262	10.1241		-0.0915003	0.0708029	1.29194		0	-0.3997
	A343V	p.Ala28Val	0.335559	0.0590526	5.66666		0.0197951	0.104956	0.188185		0.077668	0.0607919	1.27709		0	0.144341
	Y399L	p.Tyr85Leu	1.40282	0.242806	5.77658		0.921933	0.394806	2.33479		1.14156	1.0328	1.1053		0	1.15544
	L410P	p.Leu96Pro	0.864286	0.217733	3.96868		-0.13867	0.433327	0.319971		0.220831	0.210637	1.04836		0	0.315482
	M354A	p.Met39Ala	1.75399	0.187336	9.36021		-0.854559	0.562593	1.51885		-0.422419	0.424084	0.996066		0	0.159003
	W353L	p.Trp38Leu	0.346574	0.080401	4.30413		-1.4221	0.270561	5.25435		0.0594539	0.0811851	0.732159		0	-0.338691
	L395R	p.Leu81Arg	0.364027	0.0596738	6.08378		-1.03769	0.166175	6.23905		0.0470967	0.0852359	0.552432		0	-0.208856
	L370V	p.Leu56Val	0.671298	0.155101	4.32638		-1.37152	0.551444	2.48694		0.294259	0.82808	0.35535		0	-0.135321
	W397C	p.Trp83Cys	0.443323	0.0605229	7.30561		-0.88548	0.150993	5.85809		0.0100541	0.0640088	0.157016		0	-0.144034
	A388V	p.Ala74Val	0.323398	0.0709585	4.54883		-0.771931	0.177458	4.34656		-0.0118641	0.0927315	0.127918		0	-0.153466
	H408Q	p.His94Gln	0.499171	0.125837	3.96439		-0.0572716	0.224944	0.254481		-0.0191196	0.227156	0.084167		0	0.140926
	A366S	p.Ala52Ser	0.240926	0.055949	4.29293		-0.3972	0.122988	3.22437		-0.00121442	0.0899136	0.013504		0	-0.0524959
	P373S	p.Pro59Ser	0.887625	0.0727719	12.1751		-2.44878	0.43107	5.67994		1.38726e-05	0.0755574	0.000183555		0	-0.520379
	L385P	p.Leu71Pro	-2.01932	0.0439332	45.7347		-1.44957	0.0751502	19.2059		-0.185946	0.0512483	3.62626		0	-1.21828
	L390S	p.Leu76Ser	-1.75232	0.0413377	42.1522		-1.31524	0.0733518	17.8495		-0.200553	0.049967	4.01129		0	-1.08937
	L395H	p.Leu81His	-0.813469	0.0399111	20.2593		-1.26423	0.0952342	13.2393		-0.229232	0.0594092	3.85689		0	-0.768979
	G352*	p.Gly37Ter	-0.816455	0.0729151	11.177		-1.49913	0.196078	7.64073		-0.243108	0.0709743	3.42428		0	-0.852899
	R357I	p.Arg42Ile	-0.441091	0.0872957	5.04643		-0.841358	0.190767	4.40742		-0.25045	0.0605896	4.13186		0	-0.510966
	L372I	p.Leu58Ile	-0.551487	0.069726	7.89363		-0.49848	0.133847	3.71917		-0.269123	0.0748019	3.59685		0	-0.439697
	L371I	p.Leu57Ile	-0.760325	0.0910891	8.33732		-1.0533	0.199001	5.28965		-0.285207	0.0702932	4.05616		0	-0.699609
	W397*	p.Trp83Ter	-0.251651	0.0429811	5.82449		-0.462293	0.0826288	5.57485		-0.299905	0.0594704	5.0408		0	-0.33795
	W349*	p.Trp34Ter	-1.33502	0.0704266	18.9193		-1.53075	0.161465	9.4715		-0.307058	0.0716071	4.28685		0	-1.05761
	W374*	p.Trp60Ter	-1.44659	0.0778129	18.5609		-1.30974	0.16053	8.15111		-0.313973	0.0636038	4.93457		0	-1.02343
	L390M	p.Leu76Met	-0.767227	0.0436768	17.4775		-1.32755	0.108119	12.2529		-0.328254	0.0668713	4.9071		0	-0.807678
	W397R	p.Trp83Arg	-1.4863	0.0253553	57.7555		-1.21459	0.0477388	25.1733		-0.343395	0.0287231	11.9337		0	-1.01476
	Q398P	p.Gln84Pro	-0.673279	0.067257	9.98919		-0.880629	0.139941	6.28499		-0.36865	0.105262	3.50173		0	-0.640853
	F381S	p.Phe67Ser	-1.7361	0.0407224	42.3858		-1.48666	0.0796195	18.6003		-0.36938	0.0542291	6.80799		0	-1.19738
	L390*	p.Leu76Ter	-1.53173	0.0412978	36.8811		-1.37233	0.0823652	16.6017		-0.377445	0.0595225	6.33853		0	-1.09384
	K375T	p.Lys61Thr	-1.70047	0.0781094	21.7359		-0.439689	0.0967951	4.53064		-0.395517	0.119272	3.31573		0	-0.845226
	E347G	p.Glu32Gly	-1.7581	0.0401418	43.5364		-2.01089	0.101062	19.8501		-0.404829	0.0528523	7.65553		0	-1.39127
	G337S	p.Gly22Ser	-0.314899	0.0637154	4.93052		-1.48294	0.189402	7.82426		-0.40931	0.0849748	4.81584		0	-0.735717
	V362G	p.Val47Gly	-1.34878	0.052914	25.4024		-1.72216	0.13377	12.8564		-0.412707	0.0838272	4.92226		0	-1.16122
	T351A	p.Thr36Ala	-1.29916	0.0447672	28.8811		-1.3791	0.0965281	14.2496		-0.428486	0.0709709	6.0357		0	-1.03558
	G344*	p.Gly29Ter	-1.01604	0.0841807	12.0533		-1.45668	0.217009	6.70902		-0.43589	0.074314	5.86392		0	-0.969535
	E391K	p.Glu77Lys	-0.573648	0.103956	5.51325		-0.260521	0.174018	1.49589		-0.439561	0.118593	3.70608		0	-0.424577
	V367E	p.Val53Glu	-0.703274	0.0339742	20.5288		-1.13329	0.0786751	14.348		-0.441525	0.0547274	8.06366		0	-0.759364
	G396S	p.Gly82Ser	-1.31826	0.0879374	14.9722		-1.51754	0.203517	7.45216		-0.452071	0.102477	4.4108		0	-1.09596
	C392R	p.Cys78Arg	-1.42749	0.0343144	41.2624		-1.53501	0.0774733	19.733		-0.453852	0.0405853	11.1725		0	-1.13878
	W353R	p.Trp38Arg	-1.0909	0.0277026	38.8916		-1.91677	0.0829084	23.0372		-0.456677	0.0498534	9.15488		0	-1.15478
	D389G	p.Asp75Gly	-1.86619	0.0537645	34.5947		-1.37152	0.0961324	14.2293		-0.461087	0.0496876	9.27408		0	-1.23293
	L348P	p.Leu33Pro	-1.99095	0.0425699	46.5212		-2.15438	0.102361	20.9979		-0.462167	0.0675818	6.83639		0	-1.53583
	S363P	p.Ser48Pro									-0.462962	0.0530084	8.72909		0	-0.462962
	W376R	p.Trp62Arg	-1.7309	0.0377507	45.5426		-1.68517	0.0797074	21.0609		-0.47387	0.0585598	8.08852		0	-1.29665
	I361N	p.Ile46Asn	-1.04919	0.0695543	15.0544		-1.80924	0.191232	9.45464		-0.482193	0.119856	4.02267		0	-1.11354
	D342N	p.Asp27Asn	-0.867949	0.107113	8.09626		-1.33413	0.254311	5.24409		-0.493093	0.106204	4.64227		0	-0.898391
	L370P	p.Leu56Pro	-1.89053	0.041889	44.8849		-1.81056	0.0888089	20.3241		-0.502438	0.0523127	9.59924		0	-1.40118
	W382R	p.Trp68Arg	-1.6105	0.0310047	51.4285		-1.43746	0.0616993	23.1493		-0.505412	0.0348554	14.4824		0	-1.18446
	F365Y	p.Phe51Tyr					-1.70631	0.126476	13.4706		-0.509993	0.110293	4.62343		0	-1.10815
	L371P	p.Leu57Pro	-2.01426	0.0473863	42.3253		-1.66987	0.0900966	18.4785		-0.520209	0.0589928	8.81438		0	-1.40145
	W331C	p.Trp16Cys	-0.369703	0.0661481	5.57671		-1.71003	0.215654	7.92534		-0.533051	0.0940182	5.6687		0	-0.870928
	G337C	p.Gly22Cys	-1.52386	0.0994489	15.308		-1.49108	0.203661	7.31707		-0.541165	0.0730583	7.40522		0	-1.18537
	I358K	p.Ile43Lys	-1.51754	0.0739184	20.4937		-1.95764	0.194141	10.0771		-0.554623	0.159231	3.48293		0	-1.34327
	W331*	p.Trp16Ter	-1.1432	0.0709457	16.0828		-1.81992	0.194634	9.34442		-0.565627	0.0773946	7.30652		0	-1.17625
	E347V	p.Glu32Val	-1.61322	0.0562154	28.6097		-2.0559	0.149095	13.774		-0.566266	0.118019	4.79756		0	-1.4118
	G344V	p.Gly29Val	-1.21516	0.105235	11.537		-1.83854	0.288527	6.37027		-0.570084	0.0573014	9.94433		0	-1.20793
	W321*	p.Trp6Ter	-1.76305	0.0792466	22.2135		-2.45534	0.241685	10.155		-0.570536	0.118597	4.8102		0	-1.59631
	R346S	p.Arg31Ser	-1.58873	0.0497241	31.8266		-1.92692	0.124977	15.3941		-0.572552	0.0599095	9.55296		0	-1.36273
	D326Y	p.Asp11Tyr	-1.18806	0.139232	8.52868		-1.16611	0.293831	3.96751		-0.575013	0.0811293	7.08599		0	-0.976392
	K375*	p.Lys61Ter	-0.565796	0.034164	16.4255		-0.961116	0.0762582	12.5507		-0.575585	0.0744519	7.72887		0	-0.700832
	M345K	p.Met30Lys	-1.87785	0.0662862	28.2672		-1.83461	0.14363	12.758		-0.578682	0.12546	4.61204		0	-1.43038
	F365S	p.Phe51Ser					-1.8289	0.0971856	18.77		-0.588198	0.0628187	9.35986		0	-1.20855
	E391D	p.Glu77Asp	-0.297672	0.0368132	8.02885		-0.703855	0.0776435	9.0286		-0.590772	0.0912632	6.47212		0	-0.530766
	V360G	p.Val45Gly	-1.17471	0.0764515	15.3401		-1.37878	0.170796	8.0659		-0.595963	0.126758	4.70113		0	-1.04982
	C392*	p.Cys78Ter	-1.78836	0.0472173	37.7118		-1.3394	0.0840583	15.8792		-0.61145	0.0549272	11.1265		0	-1.2464
	M378L	p.Met64Leu	-0.499132	0.0446312	11.1295		-0.989121	0.10295	9.58563		-0.619919	0.112585	5.50556		0	-0.702724
	F365L	p.Phe51Leu	-2.57364	0.0360111	70.9405		-1.44259	0.048946	29.1763		-0.621221	0.0364523	17.0228		0	-1.54582
	D387E	p.Asp73Glu	-1.51432	0.0403283	37.3282		-1.31522	0.0768854	17.0358		-0.626508	0.049463	12.6584		0	-1.15202
	Y380N	p.Tyr66Asn	-1.62869	0.0733235	22.1725		-1.83506	0.178996	10.2441		-0.633306	0.116507	5.43517		0	-1.36569
	K379M	p.Lys65Met	-1.20206	0.0473525	25.2764		-1.21493	0.0970411	12.4873		-0.641008	0.0990628	6.46974		0	-1.01933
	L372P	p.Leu58Pro	-2.12764	0.0432921	48.8943		-1.72981	0.0813617	21.1824		-0.647299	0.0511834	12.6394		0	-1.50158
	G377E	p.Gly63Glu	-1.22696	0.128739	9.52499		-0.668066	0.210552	3.17117		-0.654669	0.11001	5.95024		0	-0.849897
	L386*	p.Leu72Ter	-2.02724	0.053441	37.8063		-1.48605	0.0934303	15.8609		-0.667422	0.0726205	9.18793		0	-1.39357
	R332I	p.Arg17Ile	-0.85009	0.0919944	9.23012		-0.498677	0.154323	3.22807		-0.694988	0.0890912	7.79939		0	-0.681251
	G337V	p.Gly22Val	-1.70533	0.167171	10.1976		-0.973119	0.257741	3.77417		-0.708472	0.14211	4.98501		0	-1.12897
	R335W	p.Arg20Trp	-0.0271382	0.0247741	1.07855		0.0280585	0.0408859	0.676421		-0.713663	0.0589928	12.0922		0	-0.237581
	R359*	p.Arg44Ter	-1.62733	0.0621464	26.1201		-1.88713	0.151156	12.4713		-0.715009	0.113706	6.2875		0	-1.40982
	R346I	p.Arg31Ile	-1.28423	0.112306	11.4264		-1.28334	0.247342	5.18644		-0.718759	0.0862108	8.33555		0	-1.09544
	M345V	p.Met30Val	-1.63318	0.0392664	41.3336		-2.09612	0.106869	19.5721		-0.736757	0.0659665	11.1648		0	-1.48869
	W321L	p.Trp6Leu	-1.3515	0.142255	9.496		-1.46488	0.317548	4.61199		-0.73814	0.0955261	7.72583		0	-1.18484
	R332K	p.Arg17Lys	-0.5435	0.0953139	5.69614		-2.39989	0.431301	5.56356		-0.739097	0.11228	6.58182		0	-1.22749
	V362D	p.Val47Asp	-1.63923	0.0575551	28.3981		-1.68504	0.126535	13.2964		-0.741361	0.1134	6.53681		0	-1.35521
	L370I	p.Leu56Ile	-1.45798	0.0883238	16.4867		-0.612538	0.12535	4.87902		-0.828548	0.118689	6.98012		0	-0.966354
	R346G	p.Arg31Gly	-1.86268	0.0430983	42.9957		-1.92501	0.0983524	19.5232		-0.842221	0.0567106	14.8443		0	-1.5433
	M345T	p.Met30Thr	-2.29596	0.060864	37.6245		-2.32966	0.14115	16.4846		-0.859831	0.0793841	10.8287		0	-1.82848
	D326E	p.Asp11Glu	-1.35986	0.0567831	23.8768		-1.62745	0.135216	12.0198		-0.865296	0.158871	5.44622		0	-1.2842
	S363L	p.Ser48Leu									-0.902751	0.117886	7.65703		0	-0.902751
	Y338*	p.Tyr23Ter	-1.63445	0.0531923	30.6227		-2.26645	0.155481	14.5623		-0.905331	0.128593	7.03967		0	-1.60208
	K327*	p.Lys12Ter	-2.15711	0.0728831	29.5431		-2.46846	0.192797	12.795		-0.913467	0.206351	4.42661		0	-1.84635
	A330V	p.Ala15Val	-1.27731	0.0994981	12.825		-1.53873	0.238785	6.44121		-0.95239	0.176946	5.38213		0	-1.25614
	D387A	p.Asp73Ala	-1.19415	0.0757658	15.7346		-0.605926	0.123709	4.89019		-0.962578	0.179134	5.37325		0	-0.920885
	T336I	p.Thr21Ile	-1.59116	0.10575	15.0334		-2.15942	0.313125	6.89464		-0.974488	0.159007	6.12821		0	-1.57502
	M354R	p.Met39Arg	-1.81264	0.100992	17.9313		-1.88516	0.230824	8.16334		-1.02577	0.1694	6.05501		0	-1.57453
	V341G	p.Val26Gly	-2.01718	0.110726	18.2034		-1.9008	0.230758	8.23343		-1.03755	0.268397	3.86564		0	-1.65184
	R357*	p.Arg42Ter	-1.79433	0.0478553	37.3373		-1.89184	0.109051	17.3125		-1.07488	0.0863577	12.4443		0	-1.58701
	E347K	p.Glu32Lys	-1.69861	0.134931	12.5821		-2.00947	0.348807	5.75983		-1.08006	0.0962442	11.2203		0	-1.59605
	A343P	p.Ala28Pro	-3.24968	0.376635	8.6276		-1.97012	0.47968	4.10672		-1.09312	0.267244	4.09025		0	-2.1043
	D342G	p.Asp27Gly	-2.20112	0.049242	44.5227		-2.21209	0.111064	19.8778		-1.09483	0.0655292	16.7017		0	-1.83601
	Y338C	p.Tyr23Cys	-1.4711	0.0524595	27.9445		-2.15279	0.15572	13.8108		-1.09733	0.0828795	13.2372		0	-1.57374
	D342E	p.Asp27Glu	-1.87866	0.0481311	38.87		-2.0404	0.114105	17.8483		-1.1453	0.0840695	13.6203		0	-1.68812
	M354K	p.Met39Lys	-1.83195	0.0470004	38.8076		-1.88071	0.104966	17.8777		-1.16582	0.0979694	11.898		0	-1.62616
	E347*	p.Glu32Ter	-0.55419	0.0929368	5.95641		-1.22787	0.228964	5.36021		-1.1868	0.16737	7.09049		0	-0.989619
	W331G	p.Trp16Gly	-1.6601	0.0846428	19.5865		-2.21548	0.249614	8.87212		-1.19877	0.109109	10.9855		0	-1.69145
	V341E	p.Val26Glu	-1.64152	0.0476835	34.2796		-2.06636	0.124688	16.5462		-1.2071	0.0961183	12.5564		0	-1.63832
	L372H	p.Leu58His	-1.54917	0.0585728	26.3743		-1.59427	0.128782	12.3614		-1.21994	0.103282	11.81		0	-1.45446
	L340*	p.Leu25Ter	-1.75829	0.0468471	37.3681		-1.80392	0.103495	17.3903		-1.22416	0.0894741	13.6792		0	-1.59546
	T336A	p.Thr21Ala	-1.90855	0.0468836	40.5301		-2.37587	0.129113	18.3746		-1.23845	0.068034	18.1975		0	-1.84096
	V341A	p.Val26Ala	-1.77451	0.0417341	42.2851		-2.01176	0.102584	19.5655		-1.25696	0.0689238	18.2312		0	-1.68108
	L348H	p.Leu33His	-1.2089	0.0551158	21.8642		-2.06711	0.168233	12.2766		-1.28222	0.127597	10.0481		0	-1.51941
	F365A	p.Phe51Ala					-2.46194	0.825277	2.98306		-1.28518	0.281283	4.56889		0	-1.87356
	R346*	p.Arg31Ter	-1.97433	0.0587041	33.5378		-2.04307	0.136516	14.9462		-1.29349	0.0951923	13.5859		0	-1.7703
	M345R	p.Met30Arg	-0.508557	0.0646263	7.85102		-1.52168	0.199622	7.61815		-1.33692	0.24177	5.52957		0	-1.12239
	R332*	p.Arg17Ter	-1.92011	0.0592551	32.3152		-1.89321	0.130028	14.5389		-1.40691	0.0993695	14.1562		0	-1.74008
	L340W	p.Leu25Trp	-1.21085	0.0787815	15.3458		-1.80135	0.215241	8.36457		-1.43335	0.135375	10.5871		0	-1.48185
	F328S	p.Phe13Ser	-1.9535	0.0417515	46.531		-2.44924	0.118026	20.7152		-1.4606	0.0807189	18.0907		0	-1.95444
	K327E	p.Lys12Glu	-1.27099	0.0432235	29.2539		-2.12969	0.131681	16.1504		-1.47934	0.102617	14.414		0	-1.62667
	W331R	p.Trp16Arg	-1.52798	0.0277843	54.3175		-2.13794	0.0788203	27.0179		-1.49849	0.0487391	30.7256		0	-1.72147
	D342V	p.Asp27Val	-1.69402	0.0544657	31.0016		-1.92192	0.133246	14.404		-1.52763	0.0966293	15.8066		0	-1.71452
	W376S	p.Trp62Ser	-2.04234	0.357414	5.71377		-1.47596	0.549791	2.68437		-1.53384	0.163905	9.35754		0	-1.68405
	Y338N	p.Tyr23Asn	-1.67263	0.0619	26.9535		-1.7624	0.141076	12.4772		-1.59889	0.0954891	16.7414		0	-1.67797
	F365M	p.Phe51Met					0.52662	0.975914	0.539603		-1.65165	0.383329	4.30866		0	-0.562516
	K329*	p.Lys14Ter	-2.18889	0.0557334	39.1525		-2.68936	0.160559	16.7341		-1.66068	0.113495	14.6306		0	-2.17964
	A330P	p.Ala15Pro	-1.79855	0.125763	14.2924		-2.23382	0.347655	6.42407		-1.75536	0.26543	6.61314		0	-1.92924
	F328C	p.Phe13Cys	-1.16527	0.0956706	12.1672		-1.64188	0.238182	6.89043		-1.78105	0.409441	4.34993		0	-1.5294
	F328I	p.Phe13Ile	-0.884927	0.0486818	18.104		-1.78811	0.146693	12.1756		-1.85309	0.167759	11.0455		0	-1.50871
	V325D	p.Val10Asp	-1.41099	0.0504601	27.8567		-2.38728	0.172299	13.844		-1.87753	0.179675	10.4491		0	-1.89193
	A330G	p.Ala15Gly	-1.98879	0.180783	10.9978		-2.64375	0.539336	4.90145		-2.07095	0.318795	6.49609		0	-2.2345
	F328V	p.Phe13Val	-2.58888	0.170863	15.1468		-2.30461	0.347342	6.63366		-2.3924	0.482737	4.95587		0	-2.42863
	F369T	p.Phe55Thr	-2.35889	0.574603	4.10514		-0.530319	0.57297	0.925493		-3.32872	0.539598	6.16886		0	-2.07264
	Q333P	p.Gln18Pro	-2.78884	0.131725	21.1599		-1.84809	0.202007	9.14316		0.330734	0.100762	3.28185		0	-1.4354
	A323V	p.Ala8Val	-0.988617	0.0879932	11.2211		-1.18055	0.191209	6.16999		0.337744	0.103037	3.27744		0	-0.610473
	L395V	p.Leu81Val	-0.561154	0.177587	3.15891		-1.088	0.44424	2.44882		0.674694	0.209713	3.21711		0	-0.32482
	G352R	p.Gly37Arg	-1.45703	0.0780404	18.6406		-1.34254	0.16437	8.16037		0.268094	0.0836392	3.20468		0	-0.843823
	G344K	p.Gly29Lys	1.23646	0.88562	1.39613						-1.43728	0.452558	3.17588		0	-0.100411
	R412L	p.Arg98Leu	0.14648	0.179199	0.817168		-0.00371822	0.293912	0.0126472		0.676716	0.214485	3.15497		0	0.273159
	L340F	p.Leu25Phe	-1.31912	0.12414	10.6194		-1.59957	0.29003	5.51358		-0.234158	0.0767257	3.0511		0	-1.05095
	G344A	p.Gly29Ala	-1.87634	0.284229	6.60071		-1.93662	0.643915	3.0074		1.35667	0.444805	3.05		0	-0.818765
	D406H	p.Asp92His	-1.82959	0.168572	10.8498		-1.33413	0.3046	4.37879		0.753963	0.248545	3.03343		0	-0.803252
	L348R	p.Leu33Arg	-1.61693	0.107687	15.0025		-1.37935	0.208433	6.61398		-0.419446	0.138382	3.03084		0	-1.13857
	G377A	p.Gly63Ala	-0.575599	0.160795	3.57837		-1.69745	0.546797	3.1041		1.02464	0.339823	3.01517		0	-0.416138
	A323P	p.Ala8Pro	-0.924044	0.171084	5.39934		-0.571992	0.291004	1.96501		-1.65747	0.560983	2.95456		0	-1.05117
	P339S	p.Pro24Ser	-0.234778	0.0958989	2.44561		-0.56226	0.197017	2.85206		-0.467881	0.162496	2.87917		0	-0.42164
	R359I	p.Arg44Ile	-1.19299	0.101207	11.7765		-0.616943	0.161727	3.81115		-0.186166	0.0648055	2.87166		0	-0.665367
	D342H	p.Asp27His	-1.73858	0.271443	6.40411						1.36162	0.477412	2.85206		0	-0.188482
	W376*	p.Trp62Ter	-1.24633	0.0676603	18.3816		-1.47477	0.159748	9.22297		-0.21054	0.073995	2.84454		0	-0.977213
	Q333*	p.Gln18Ter	-1.21706	0.109343	11.1217		-2.1046	0.348288	6.0415		-0.394319	0.138837	2.83993		0	-1.23866
	D324H	p.Asp9His	-1.37108	0.293142	4.67666		-2.06007	0.829578	2.48319		1.45171	0.511684	2.83711		0	-0.659813
	L340S	p.Leu25Ser	-1.81801	0.0440786	41.0409		-2.44426	0.131161	18.609		-0.146115	0.0522352	2.79572		0	-1.46946
	Q333K	p.Gln18Lys	-1.49667	0.188556	7.93539		-1.30226	0.354643	3.67131		0.245452	0.089784	2.7333		0	-0.851158
	A366G	p.Ala52Gly	-1.32389	0.207201	6.38793		-0.40045	0.284058	1.40932		1.12028	0.412046	2.7188		0	-0.201352
	E391V	p.Glu77Val	-0.542914	0.0372543	14.4726		-1.18977	0.0939117	12.634		-0.202265	0.0755455	2.67669		0	-0.644984
	R357W	p.Arg42Trp	-0.684727	0.306341	2.23494		-1.70186	0.835143	2.03773		1.21852	0.455423	2.67556		0	-0.389355
	G396C	p.Gly82Cys	-0.0508283	0.109634	0.463245		-0.348088	0.22402	1.55307		-0.270169	0.10114	2.67085		0	-0.223029
	I358R	p.Ile43Arg	-0.52218	0.098115	5.31678		-0.930792	0.216395	4.29911		1.28466	0.483579	2.65654		0	-0.0561051
	A343S	p.Ala28Ser	-0.00951662	0.0878141	0.108237		-0.0853368	0.150467	0.566532		-0.200024	0.0754214	2.65138		0	-0.0982923
	V360M	p.Val45Met	-0.103829	0.07664	1.35254		-0.647858	0.161431	4.00944		0.26255	0.100219	2.61937		0	-0.163046
	Y380*	p.Tyr66Ter	-1.82827	0.0586609	31.0795		-1.21689	0.0970345	12.5083		-0.154666	0.0591441	2.61395		0	-1.06661
	M378E	p.Met64Glu	-0.0587739	0.336778	0.174503		1.07164	0.452362	2.3687		0.991744	0.384142	2.58169		0	0.668202
	L385Q	p.Leu71Gln	-0.859154	0.384151	2.23635		0.617592	0.357492	1.72724		1.85451	0.719479	2.57756		0	0.537648
	E391A	p.Glu77Ala	-1.07005	0.0906758	11.787		-1.11235	0.188528	5.89614		0.40619	0.158624	2.56055		0	-0.592073
	D322H	p.Asp7His	-2.5994	0.36338	7.15286		-2.64546	0.823814	3.21112		-1.69166	0.662735	2.55253		0	-2.31217
	D389V	p.Asp75Val	-0.862495	0.043161	19.8802		-1.22759	0.0991822	12.3464		-0.18577	0.0732998	2.53369		0	-0.758618
	S363*	p.Ser48Ter									0.144371	0.0570514	2.52938		0	0.144371
	T384I	p.Thr70Ile	-1.21054	0.10268	11.7786		-1.39063	0.233539	5.9519		-0.244463	0.0967164	2.52722		0	-0.948541
	V325E	p.Val10Glu	-1.23574	0.299335	4.12784		-1.81793	0.833121	2.18199		-2.1208	0.842153	2.51831		0	-1.72482
	L372V	p.Leu58Val	-0.767617	0.190726	4.02364		-0.981113	0.410454	2.38997		-0.711504	0.294934	2.41238		0	-0.820078
	R335M	p.Arg20Met	-0.196105	0.0701154	2.7914		-1.26639	0.193954	6.52508		-0.216567	0.0910162	2.379		0	-0.559688
	L390T	p.Leu76Thr	-2.69537	0.860669	3.13167						1.72934	0.730298	2.36799		0	-0.483011
	G334S	p.Gly19Ser	-0.856632	0.0939912	9.10399		-1.61663	0.269182	6.00367		-0.300477	0.12696	2.36648		0	-0.924579
	K368H	p.Lys54His	1.1113	0.894433	1.24245						2.09707	0.905823	2.31509		0	1.60418
	D406N	p.Asp92Asn	-0.993727	0.064853	15.2876		-0.888295	0.126151	7.03071		-0.219284	0.0952118	2.30274		0	-0.700435
	S403T	p.Ser89Thr	-1.11091	0.158368	7.01199		-0.815042	0.287054	2.83849		1.01639	0.444578	2.28618		0	-0.303185
	I400L	p.Ile86Leu	-1.66821	0.107969	15.438		-1.313	0.204727	6.40964		0.443268	0.194203	2.2824		0	-0.84598
	Y338D	p.Tyr23Asp	-1.35697	0.120263	11.2759		-2.00146	0.348853	5.7361		-0.556829	0.24637	2.26007		0	-1.30509
	Y399K	p.Tyr85Lys	2.20991	0.84328	2.62058		2.22122	0.975914	2.27598		0.845842	0.380156	2.22496		0	1.75899
	H355Q	p.His40Gln	-0.345632	0.0384955	8.92042		-0.496966	0.0744023	6.65007		-0.124496	0.0562748	2.21124		0	-0.322365
	I400N	p.Ile86Asn	-0.492562	0.0432366	11.3337		-1.09384	0.104025	10.4915		0.147048	0.0671674	2.18856		0	-0.479786
	Q398*	p.Gln84Ter	-1.24701	0.0814221	15.293		-1.05288	0.153076	6.871		-0.183183	0.084019	2.1798		0	-0.827691
	W374S	p.Trp60Ser	-2.82053	0.382642	7.3707		-0.763047	0.343093	2.22356		0.882045	0.411478	2.14358		0	-0.90051
	I404M	p.Ile90Met	0.351927	0.166511	2.1128		-0.676253	0.416744	1.62248		0.882045	0.411478	2.14358		0	0.185907
	V362L	p.Val47Leu	0.421222	0.207482	2.0297		-0.746345	0.498915	1.49579		1.58624	0.74421	2.13144		0	0.420373
	D393T	p.Asp79Thr	0.600472	0.942814	0.636886						1.58624	0.74421	2.13144		0	1.09336
	F381H	p.Phe67His	-2.44405	0.676131	3.61468		-0.360683	0.88563	0.407249		-0.768636	0.36227	2.1217		0	-1.19112
	A323G	p.Ala8Gly	-0.928503	0.16657	5.57232		-1.30288	0.405531	3.21229		0.759943	0.359964	2.11114		0	-0.49048
	D387G	p.Asp73Gly	-1.98628	0.0491493	40.2522		-1.44609	0.0835203	17.2538		-0.116924	0.0555714	2.10302		0	-1.1831
	A343G	p.Ala28Gly	-0.857995	0.147097	5.83025		-1.34194	0.354198	3.78794		-0.495855	0.237379	2.08882		0	-0.898598
	D387H	p.Asp73His	-1.85859	0.226489	8.20456		-1.65314	0.436642	3.78554		0.590725	0.282903	2.08804		0	-0.973668
	A388G	p.Ala74Gly	-1.74174	0.234164	7.43681		-1.46993	0.438666	3.35049		-0.770162	0.382929	2.01122		0	-1.32728
	L370F	p.Leu56Phe	-0.159709	0.0885951	1.80046		0.0746351	0.134463	0.55431		0.169243	0.0844829	2.00286		0	0.0280563
	M378G	p.Met64Gly	-2.10758	0.894433	2.3563		1.06376	0.561408	1.89467		1.01022	0.50903	1.98459		0	-0.0111983
	D326V	p.Asp11Val	-0.700102	0.0360668	19.2684		-1.78727	0.115352	15.4657		-0.130034	0.0657597	1.97672		0	-0.87247
	G334V	p.Gly19Val	-0.979294	0.103736	9.43181		-0.926704	0.20778	4.45751		0.173093	0.0885067	1.95534		0	-0.577635
	A330T	p.Ala15Thr	-0.30938	0.0753522	4.0988		-1.16553	0.198143	5.87863		-0.205388	0.105627	1.94419		0	-0.5601
	D387Y	p.Asp73Tyr	-2.05872	0.126635	16.2473		-0.690944	0.154111	4.47879		0.147573	0.0762094	1.93592		0	-0.867364
	M378Q	p.Met64Gln	1.56328	0.567528	2.75447		1.62523	0.712716	2.28023		1.24977	0.662995	1.88503		0	1.47943
	E391G	p.Glu77Gly	-1.8175	0.0450488	40.1541		-1.38709	0.0803228	17.2037		-0.0858481	0.0459252	1.86798		0	-1.09681
	L386G	p.Leu72Gly									1.41919	0.762772	1.86056		0	1.41919
	G352A	p.Gly37Ala	-2.17936	0.234903	9.27607		-1.80034	0.435259	4.13572		-0.416257	0.225795	1.84347		0	-1.46532
	T384P	p.Thr70Pro	-2.74656	0.20053	13.6932		-1.10542	0.219536	5.03268		0.422186	0.229167	1.84222		0	-1.14326
	P373Q	p.Pro59Gln	-1.19623	0.0994712	12.0141		-0.606696	0.16	3.78822		-0.128267	0.0702658	1.8249		0	-0.64373
	E391Q	p.Glu77Gln	-1.21726	0.176971	6.87619		-1.62635	0.436916	3.72186		0.485019	0.2704	1.79367		0	-0.786198
	K329W	p.Lys14Trp	-1.46754	0.500793	2.93032						-1.48953	0.8641	1.72379		0	-1.47854
	G402A	p.Gly88Ala	-0.698811	0.176323	3.96201		-0.999436	0.381816	2.61715		-0.778036	0.475673	1.63564		0	-0.825428
	L386Q	p.Leu72Gln	-1.22903	0.47742	2.5742		-0.176679	0.588513	0.300192		0.998456	0.613246	1.62814		0	-0.135751
	W382S	p.Trp68Ser	-0.385345	0.237754	1.62049		-1.4593	0.650812	2.24214		0.998456	0.613246	1.62814		0	-0.282062
	F365I	p.Phe51Ile					-1.49536	0.116142	12.8519		-0.222154	0.136548	1.6268		0	-0.858754
	G402W	p.Gly88Trp	-0.508267	0.100681	5.04349		-1.0597	0.249365	4.24791		0.114287	0.0707084	1.61583		0	-0.484558
	D387N	p.Asp73Asn	-1.52281	0.130779	11.6376		-1.04962	0.210856	4.97515		0.207188	0.128325	1.61441		0	-0.788413
	A366P	p.Ala52Pro	-1.73553	0.158307	10.9588		-0.828712	0.232806	3.55806		-0.519841	0.324529	1.60181		0	-1.02803
	D389Y	p.Asp75Tyr	-0.859861	0.114943	7.47527		-0.976349	0.225773	4.32239		0.120621	0.0756863	1.59328		0	-0.571863
	R359T	p.Arg44Thr	-1.34544	0.203513	6.60952		-1.30959	0.440758	2.97085		0.741956	0.472136	1.57148		0	-0.637691
	D393H	p.Asp79His	-0.181569	0.154445	1.17515		-0.775393	0.342871	2.261		0.437827	0.278645	1.57124		0	-0.173045
	L390K	p.Leu76Lys	-1.39608	0.505868	2.75967		-0.571992	0.872887	0.655266		1.21852	0.788812	1.54475		0	-0.249852
	Y399P	p.Tyr85Pro	0.725635	0.719484	1.00853		1.62523	0.712716	2.28023		1.21852	0.788812	1.54475		0	1.18979
	V341L	p.Val26Leu	-1.74845	0.121292	14.4058		-1.54617	0.245463	6.29643		0.186045	0.120786	1.54013		0	-1.03619
	V362F	p.Val47Phe	-4.54119	0.637987	7.11783		-0.816937	0.252111	3.23914		0.154792	0.101471	1.52526		0	-1.73445
	F369*	p.Phe55Ter	-0.445497	0.32457	1.37245		-1.60501	0.837014	1.91747		1.47803	0.975901	1.51452		0	-0.190825
	D411V	p.Asp97Val	-0.066796	0.192562	0.346789		0.035026	0.305809	0.114506		1.47803	0.975901	1.51452		0	0.482086
	K379W	p.Lys65Trp	-0.337798	0.401298	0.841712		-1.24104	0.845857	1.46715		0.755894	0.500982	1.50882		0	-0.274315
	D342Y	p.Asp27Tyr	-1.4497	0.119275	12.146		-1.81315	0.300956	6.02301		0.204293	0.13824	1.4777		0	-1.01952
	K375M	p.Lys61Met	-1.40385	0.384482	3.65104		-0.823306	0.666687	1.23485		0.356294	0.248509	1.43369		0	-0.623621
	H355D	p.His40Asp	-1.46253	0.200113	7.30678		-2.24775	0.640876	3.5071		-0.388632	0.278862	1.39361		0	-1.36631
	A388T	p.Ala74Thr	-0.593598	0.0785981	7.54051		-0.897316	0.165126	5.42926		0.127824	0.0950964	1.34393		0	-0.454363
	G352V	p.Gly37Val	-0.00100391	0.0759202	0.013201		-1.13839	0.205968	5.52383		0.0887412	0.0674812	1.31462		0	-0.350217
	D383N	p.Asp69Asn	-0.656526	0.110654	5.92847		-0.698143	0.210194	3.31959		0.203287	0.156458	1.29923		0	-0.383794
	G334A	p.Gly19Ala	-2.17066	0.235064	9.23273		-1.6024	0.40214	3.98407		-0.56552	0.447616	1.26339		0	-1.44619
	F365R	p.Phe51Arg					-1.74908	0.546187	3.20208		-0.467881	0.374637	1.24888		0	-1.10848
	G337A	p.Gly22Ala	-1.15739	0.259697	4.45603		-0.739046	0.451468	1.63679		0.882045	0.712698	1.23761		0	-0.338129
	D383A	p.Asp69Ala	-1.51507	0.120721	12.5419		-0.995042	0.207154	4.80065		-0.346521	0.280447	1.23558		0	-0.952213
	V341M	p.Val26Met	-0.810767	0.0845582	9.57531		-1.06127	0.180257	5.88308		-0.16612	0.138627	1.19823		0	-0.679384
	Y399T	p.Tyr85Thr	-1.93323	0.703739	2.74703		0.9386	0.547259	1.71495		0.967203	0.82808	1.168		0	-0.00914068
	S403H	p.Ser89His	1.1113	0.894433	1.24245						0.967203	0.82808	1.168		0	1.03925
	L395I	p.Leu81Ile	-0.163091	0.0754918	2.15672		-0.489793	0.148422	3.29633		0.0669628	0.0582032	1.14999		0	-0.195307
	D322Y	p.Asp7Tyr	-1.12188	0.108533	10.3283		-1.88601	0.314518	5.99501		0.129831	0.11498	1.12903		0	-0.959354
	G334D	p.Gly19Asp	-0.179866	0.0826075	2.17428		-0.571992	0.170178	3.3583		0.117197	0.10411	1.12555		0	-0.211554
	M345E	p.Met30Glu	-1.91953	0.595558	3.22298		-0.571992	0.872887	0.655266		1.14156	1.0328	1.1053		0	-0.449987
	L340P	p.Leu25Pro	-2.50561	0.502078	4.99028		-1.79015	0.833584	2.14746		1.14156	1.0328	1.1053		0	-1.0514
	W382*	p.Trp68Ter	-1.84632	0.0813785	22.6549		-1.6887	0.169428	9.95859		0.0987564	0.0898942	1.09838		0	-1.14542
	R332T	p.Arg17Thr	-1.34172	0.192761	6.95871		-1.99338	0.643289	3.09855		0.324001	0.298363	1.08591		0	-1.0037
	D387V	p.Asp73Val	-1.09724	0.0460964	23.6954		-1.1917	0.0971205	12.2386		-0.0875956	0.081235	1.07805		0	-0.792179
	G377V	p.Gly63Val	-0.77652	0.0787867	9.84064		-0.797783	0.151645	5.25527		0.0494593	0.0471701	1.04783		0	-0.508281
	R412H	p.Arg98His	-0.233448	0.327303	0.713182		0.160895	0.485695	0.331234		0.163831	0.163994	0.998952		0	0.0304262
	A343D	p.Ala28Asp	-0.93184	0.106475	8.74424		-1.36796	0.26211	5.21718		0.0581835	0.0586187	0.992143		0	-0.747206
	M345I	p.Met30Ile	-0.891715	0.0689967	12.8978		-1.40465	0.170666	8.22348		0.060708	0.0613278	0.989499		0	-0.745218
	D411N	p.Asp97Asn	0.370897	0.467303	0.793663		0.038917	0.710838	0.0547454		0.230745	0.234024	0.985962		0	0.21352
	E347Q	p.Glu32Gln	-0.161668	0.165645	0.975647		-1.11854	0.443715	2.52053		-0.467881	0.492368	0.950261		0	-0.582695
	G337D	p.Gly22Asp	-0.24777	0.0869589	2.84564		-0.707387	0.18331	3.85616		0.135115	0.142281	0.949563		0	-0.273348
	I400D	p.Ile86Asp	-0.498141	0.666674	0.747186		0.786131	0.788828	0.996542		0.630731	0.666668	0.94609		0	0.306241
	W376C	p.Trp62Cys	-0.688199	0.0529253	12.9585		-0.75837	0.104596	7.23432		-0.0466042	0.0492819	0.945081		0	-0.497724
	W331S	p.Trp16Ser	-1.00897	0.191811	5.25883		-1.60015	0.548033	2.91957		0.294259	0.312988	0.940145		0	-0.77162
	R335G	p.Arg20Gly	-1.40031	0.0349139	39.7928		-2.12068	0.104003	20.3447		-0.0440328	0.0473988	0.928366		0	-1.18834
	T384R	p.Thr70Arg	-0.738091	0.246119	2.99844		-1.02398	0.558315	1.8339		0.48763	0.535894	0.909933		0	-0.424813
	E409Q	p.Glu95Gln	-0.337798	0.401298	0.841712		0.100952	0.604766	0.166917		0.419422	0.461397	0.909019		0	0.0608587
	H355N	p.His40Asn	-0.227087	0.0964934	2.35095		-0.597635	0.203603	2.93355		-0.0587168	0.066627	0.880978		0	-0.294479
	T351I	p.Thr36Ile	-0.141009	0.071999	1.95484		-1.12543	0.185421	6.06529		0.131001	0.148875	0.879882		0	-0.378481
	G344R	p.Gly29Arg	-0.88889	0.066804	13.2772		-1.19964	0.155606	7.70168		-0.077054	0.089478	0.86099		0	-0.72186
	L410I	p.Leu96Ile	-0.73842	0.210044	3.51477		0.452761	0.2612	1.73277		-0.216567	0.251981	0.859438		0	-0.167409
	W397L	p.Trp83Leu	-0.468362	0.0996872	4.69374		-0.876299	0.212473	4.12205		0.0563479	0.0667972	0.843283		0	-0.429438
	L340V	p.Leu25Val	-0.62487	0.0599098	10.4022		-0.934079	0.130665	7.13842		-0.124367	0.148685	0.836392		0	-0.561105
	S403*	p.Ser89Ter					0.418407	0.744227	0.562178		0.630731	0.755931	0.834374		0	0.524569
	I404D	p.Ile90Asp	-1.43641	0.556047	2.58317		0.184334	0.61049	0.301924		0.630731	0.755931	0.834374		0	-0.207115
	D389H	p.Asp75His	-1.31318	0.326911	4.01656		-1.60501	0.837014	1.91747		0.284455	0.343145	0.828953		0	-0.87791
	Y380R	p.Tyr66Arg	-2.44405	0.872877	2.79996		0.038917	0.710838	0.0547454		0.356294	0.430425	0.827766		0	-0.682947
	I400T	p.Ile86Thr	-1.63461	0.0384702	42.2151		-1.2073	0.0679304	17.679		0.0416029	0.0518208	0.802375		0	-0.933436
	I394D	p.Ile80Asp	0.223994	0.418091	0.535725		-0.471909	0.878611	0.537091		0.463677	0.579368	0.800312		0	0.0719208
	G334R	p.Gly19Arg	-2.14882	0.354224	6.0658		-2.14259	0.828551	2.58586		-0.467881	0.617215	0.758049		0	-1.58643
	I400A	p.Ile86Ala	-2.19274	0.512882	4.27516		0.160895	0.485695	0.331234		-0.467881	0.617215	0.758049		0	-0.833241
	D383G	p.Asp69Gly	-1.07587	0.0350975	30.4158		-1.40202	0.0820339	17.0288		0.0377358	0.0520097	0.72515		0	-0.813385
	L370S	p.Leu56Ser	-0.892045	0.339834	2.62473		0.275306	0.452941	0.607746		-0.39092	0.54975	0.711085		0	-0.335887
	P339A	p.Pro24Ala	-1.76242	0.263308	6.69245		-0.894765	0.383606	2.33212		0.269717	0.384142	0.702123		0	-0.795823
	D393Y	p.Asp79Tyr	-1.18372	0.122977	9.6194		-0.694498	0.198871	3.49004		0.0423663	0.0636175	0.665707		0	-0.611951
	E409*	p.Glu95Ter	-1.01535	0.0923188	10.9858		-0.798652	0.174771	4.56605		-0.0639924	0.0972683	0.657792		0	-0.625997
	V367A	p.Val53Ala	-0.876152	0.030323	28.5945		-1.49742	0.0805601	18.5178		0.0344561	0.0526241	0.654406		0	-0.779704
	D383H	p.Asp69His	-0.523299	0.158654	3.29711		-0.854559	0.324841	2.63009		-0.171616	0.272531	0.629699		0	-0.516491
	L348V	p.Leu33Val	0.167926	0.152053	1.10393		-1.9654	0.643593	3.05362		-0.272137	0.432885	0.628653		0	-0.689872
	G396A	p.Gly82Ala	-1.73816	0.180699	9.61625		-1.53907	0.352228	4.36868		0.131237	0.212757	0.616819		0	-1.04867
	D406T	p.Asp92Thr					-0.0397753	0.525646	0.0756626		0.320576	0.561386	0.571041		0	0.1404
	Y399*	p.Tyr85Ter	-1.54525	0.053619	28.7226		-1.06928	0.0924769	11.5297		-0.0373676	0.0673658	0.554514		0	-0.883968
	R412P	p.Arg98Pro	-0.246826	0.712704	0.346317						0.630731	1.1547	0.546228		0	0.191952
	H408N	p.His94Asn	-0.712481	0.120037	5.93154		-0.373273	0.190154	1.96167		-0.0496593	0.0921371	0.538877		0	-0.378471
	R412S	p.Arg98Ser	0.542694	0.168812	3.2137		-0.484216	0.368813	1.31267		-0.126365	0.235451	0.536679		0	-0.0226292
	K379G	p.Lys65Gly	-0.386915	0.272604	1.41914		-0.908464	0.663961	1.36817		0.379416	0.712698	0.532364		0	-0.305321
	G344E	p.Gly29Glu	-1.02267	0.110489	9.2485		-1.09592	0.235898	4.64369		-0.0527917	0.107395	0.491502		0	-0.723792
	G407A	p.Gly93Ala	-0.962502	0.0798981	12.0284		-1.08844	0.174921	6.21746		-0.0920922	0.189195	0.486738		0	-0.714343
	A350P	p.Ala35Pro	-1.75872	0.167983	10.466		-2.26074	0.477614	4.7329		-0.18603	0.389586	0.477503		0	-1.40183
	G377R	p.Gly63Arg	-1.79147	0.102043	17.5398		-1.3877	0.183792	7.54491		-0.0556059	0.116653	0.476625		0	-1.07826
	H355Y	p.His40Tyr	-0.873265	0.0881308	9.89641		-1.22807	0.201396	6.09411		-0.0397739	0.095005	0.418581		0	-0.713704
	D411G	p.Asp97Gly	0.461116	0.259773	1.77482		0.807523	0.386419	2.08942		0.0614944	0.153462	0.400689		0	0.443378
	A388P	p.Ala74Pro	-1.26773	0.165407	7.66161		-1.68515	0.401365	4.19791		0.119905	0.311403	0.385042		0	-0.944325
	D326H	p.Asp11His	-1.56734	0.341785	4.58536		-1.87128	0.832267	2.24833		0.136035	0.358863	0.379066		0	-1.10086
	S401C	p.Ser87Cys	-0.581522	0.408615	1.42307		-0.746345	0.864115	0.863683		0.294259	0.82808	0.35535		0	-0.344536
	L390Q	p.Leu76Gln	-2.18454	0.688537	3.17266		-1.37762	0.842168	1.63574		0.294259	0.82808	0.35535		0	-1.0893
	H408D	p.His94Asp	0.413886	0.244248	1.69426		0.275306	0.374671	0.734665		0.119905	0.344269	0.348285		0	0.269699
	L370H	p.Leu56His	-1.43009	0.0601328	23.7188		-1.41474	0.125512	11.2543		-0.0467666	0.136872	0.341655		0	-0.963867
	W353S	p.Trp38Ser	-1.06059	0.144229	7.3501		-0.939717	0.285355	3.29216		0.0798998	0.253669	0.314969		0	-0.640136
	C392Y	p.Cys78Tyr	-1.60261	0.108352	14.7786		-1.59837	0.226506	7.05328		-0.034949	0.122139	0.286113		0	-1.07864
	P339R	p.Pro24Arg	-1.83853	0.254391	7.22609						-0.0745377	0.269962	0.276099		0	-0.956531
	P339L	p.Pro24Leu	-1.306	0.0851878	15.3105		-1.78261	0.215323	8.2744		0.0289981	0.107288	0.270248		0	-1.01987
	R346T	p.Arg31Thr	-2.05938	0.377291	5.45796		-1.6706	0.64736	2.58049		0.178746	0.683765	0.261413		0	-1.18375
	D406F	p.Asp92Phe	-1.96448	0.905827	2.16869		-0.23552	0.894443	0.263307		-0.216567	0.975901	0.221915		0	-0.805522
	W321S	p.Trp6Ser	-1.9545	0.28207	6.9283		-2.46194	0.825277	2.98306		-0.216567	0.975901	0.221915		0	-1.54434
	A350D	p.Ala35Asp	-0.963342	0.106559	9.03277		-1.34926	0.246825	5.46425		-0.0110756	0.0524882	0.210897		0	-0.774558
	D406S	p.Asp92Ser	-0.749455	0.712704	1.05155		0.52662	0.975914	0.539603		-0.157727	0.762772	0.20678		0	-0.126854
	P373A	p.Pro59Ala	-1.36431	0.251288	5.42842		-0.919535	0.447431	2.05489		-0.116484	0.572265	0.203547		0	-0.800108
	D406R	p.Asp92Arg	1.01037	0.312584	3.232		-0.680206	0.671796	1.01246		-0.131409	0.647341	0.202998		0	0.0662522
	R412G	p.Arg98Gly	-0.609366	0.472144	1.29058						0.119905	0.596287	0.201086		0	-0.244731
	P339Q	p.Pro24Gln	-2.05657	0.114437	17.9579		-1.41594	0.186624	7.5818		0.0120507	0.059943	0.200952		0	-1.15349
	I361S	p.Ile46Ser	-0.426499	0.101258	4.20805		-1.78683	0.350231	5.10084		0.0786622	0.407273	0.193142		0	-0.711555
	G396N	p.Gly82Asn									0.119905	1.0328	0.116097		0	0.119905
	T384K	p.Thr70Lys	-1.44894	0.145522	9.95232		-0.723969	0.218638	3.30958		0.0105223	0.108152	0.0972794		0	-0.720797
	L395P	p.Leu81Pro	-1.566	0.0434492	35.8588		-1.2967	0.0815346	15.8454		0.00402213	0.0514789	0.0780874		0	-0.952894
	E347D	p.Glu32Asp	-1.06267	0.0992192	10.6998		-1.5046	0.253062	5.94329		0.00566475	0.0776833	0.072903		0	-0.853868
	Q333E	p.Gln18Glu	-2.92168	0.55771	5.23854		-0.78852	0.414213	1.90339		0.0429441	0.788812	0.0544414		0	-1.22242
	D411Y	p.Asp97Tyr	0.633808	0.211748	2.99258		-0.603245	0.50301	1.19915		-0.0128194	0.313715	0.0408628		0	0.0059147
	R412C	p.Arg98Cys	0.449241	0.382216	1.17528		0.827374	0.535825	1.54398		0.00447785	0.190027	0.0235633		0	0.427031
	W397S	p.Trp83Ser	-1.3348	0.188139	7.09281		-1.91128	0.54446	3.51012		-0.00525797	0.336589	0.0156211		0	-1.08378
	F369Y	p.Phe55Tyr	0.0369938	0.0390132	0.942263		-1.01378	0.100916	10.0217		0.000460418	0.0467643	0.00983875		0	-0.325441
	_wt	_wt	0	0.00442377	0		0	0.00740372	0		0	0.00217672	0		0	0
	F365W	p.Phe51Trp					-0.823306	0.860679	0.956546						0	-0.823306
	W376V	p.Trp62Val	-1.00897	1.0328	0.976914		0.863092	1.03281	0.835656						0	-0.0729369
	I361A	p.Ile46Ala					-0.823306	0.666687	1.23485						0	-0.823306
	F365G	p.Phe51Gly					-0.823306	0.860679	0.956546						0	-0.823306
	W382F	p.Trp68Phe	0.600472	0.942814	0.636886										0	0.600472
	W374V	p.Trp60Val	0.137848	0.582991	0.236443		0.863092	1.03281	0.835656						0	0.50047
	V367F	p.Val53Phe	1.05246	0.588498	1.78833										0	1.05246
	K368L	p.Lys54Leu	0.729683	0.298626	2.44321		1.1303	0.350781	3.22159						0	0.92999
	L371Q	p.Leu57Gln	1.32641	0.681561	1.94609		2.84026	0.905837	3.13541						0	2.08333
	M378W	p.Met64Trp	0.968197	0.905827	1.06884		2.32943	0.744227	3.12986						0	1.64881
	L390G	p.Leu76Gly					2.6732	0.921147	2.90195						0	2.6732
	Q398M	p.Gln84Met	1.93547	0.659619	2.93416		1.74164	0.613266	2.83976						0	1.83856
	I394H	p.Ile80His	1.44777	0.571437	2.53348		2.47253	0.942824	2.6224						0	1.96015
	K375A	p.Lys61Ala					1.37392	0.603045	2.27815						0	1.37392
	D406L	p.Asp92Leu					1.88474	1.03281	1.82483						0	1.88474
	L386P	p.Leu72Pro	-1.27585	0.41438	3.07875		-1.49776	0.839303	1.78447						0	-1.3868
	G377C	p.Gly63Cys	-0.38373	0.338629	1.13309		-1.33413	0.84329	1.582						0	-0.858931
	W374F	p.Trp60Phe	0.774825	0.604751	1.2812		1.1226	0.712716	1.57503						0	0.948714
	S403F	p.Ser89Phe	-1.00897	1.0328	0.976914		1.37392	0.894443	1.53601						0	0.182476
	S401I	p.Ser87Ile	0.290317	0.762776	0.380599		1.37392	0.894443	1.53601						0	0.832117
	W349M	p.Trp34Met	0.600472	0.942814	0.636886		1.37392	1.15471	1.18981						0	0.987195
	W397K	p.Trp83Lys	-0.498141	1.1547	0.431398		1.37392	1.15471	1.18981						0	0.437889
	S403W	p.Ser89Trp	0.290317	0.762776	0.380599		1.37392	1.15471	1.18981						0	0.832117
	H408K	p.His94Lys					1.37392	1.15471	1.18981						0	1.37392
	P373H	p.Pro59His	-2.53502	0.86812	2.92009		0.611778	0.64736	0.94498						0	-0.961622
	K375Y	p.Lys61Tyr	0.448003	0.290078	1.54425		-0.530319	0.57297	0.925493						0	-0.0411581
	R359N	p.Arg44Asn	-0.498141	1.1547	0.431398		0.863092	1.03281	0.835656						0	0.182476
	L385N	p.Leu71Asn					0.863092	1.03281	0.835656						0	0.863092
	D393R	p.Asp79Arg	-2.34397	0.878601	2.66781		0.486615	0.635129	0.766121						0	-0.928676
	I394P	p.Ile80Pro	-0.0752837	0.417419	0.180345		0.486615	0.635129	0.766121						0	0.205666
	L348S	p.Leu33Ser	0.66203	0.353693	1.87162		-0.571992	0.872887	0.655266						0	0.0450188
	L370Q	p.Leu56Gln					-0.571992	0.872887	0.655266						0	-0.571992
	S403K	p.Ser89Lys	0.290317	0.762776	0.380599		0.52662	0.975914	0.539603						0	0.408469
	V367K	p.Val53Lys					0.52662	0.975914	0.539603						0	0.52662
	F365N	p.Phe51Asn					-0.360683	0.88563	0.407249						0	-0.360683
	F369D	p.Phe55Asp	1.31715	0.576399	2.28507		0.275306	0.942824	0.291993						0	0.796228
	A366E	p.Ala52Glu	-1.59675	0.942814	1.69358		0.275306	0.942824	0.291993						0	-0.660724
	F381*	p.Phe67Ter	-1.2866	0.762776	1.6867		0.275306	0.942824	0.291993						0	-0.505646
	H355C	p.His40Cys	0.725635	0.719484	1.00853		0.275306	0.942824	0.291993						0	0.50047
	L390I	p.Leu76Ile	-1.00897	1.0328	0.976914		0.275306	0.942824	0.291993						0	-0.36683
	C392I	p.Cys78Ile	-2.23274	0.88562	2.52107		-0.23552	0.894443	0.263307						0	-1.23413
	L385S	p.Leu71Ser	-1.34544	0.975905	1.37864		-0.23552	0.894443	0.263307						0	-0.790479
	S401H	p.Ser87His					-0.23552	0.894443	0.263307						0	-0.23552
	F369G	p.Phe55Gly	1.25972	0.684818	1.83945		-0.092419	0.905837	0.102023						0	0.583649
	G377L	p.Gly63Leu	-1.08593	0.788817	1.37663		-0.092419	0.905837	0.102023						0	-0.589173
	N356C	p.Asn41Cys	-0.35504	0.5359	0.662488		-0.092419	0.905837	0.102023						0	-0.223729
	R335L	p.Arg20Leu					-0.092419	0.905837	0.102023						0	-0.092419
	F381D	p.Phe67Asp	-0.950126	0.683771	1.38951		0.0746351	0.921147	0.0810217						0	-0.437745
	L340E	p.Leu25Glu	-1.81382	0.480217	3.77692										0	-1.81382
	K368Y	p.Lys54Tyr	2.12653	0.654977	3.24665										0	2.12653
	F328N	p.Phe13Asn	-1.66821	0.539627	3.09131										0	-1.66821
	V360D	p.Val45Asp	-2.10758	0.894433	2.3563										0	-2.10758
	R359C	p.Arg44Cys	-1.96448	0.905827	2.16869										0	-1.96448
	Y338K	p.Tyr23Lys	-1.45365	0.744215	1.95323										0	-1.45365
	A323E	p.Ala8Glu	-1.26028	0.647346	1.9468										0	-1.26028
	M345Q	p.Met30Gln	-1.34544	0.975905	1.37864										0	-1.34544
	E391S	p.Glu77Ser	-1.34544	0.975905	1.37864										0	-1.34544
	L348Q	p.Leu33Gln	-0.641241	0.5359	1.19653										0	-0.641241
	I361Y	p.Ile46Tyr	0.836861	0.710826	1.17729										0	0.836861
	G352S	p.Gly37Ser	0.968197	0.905827	1.06884										0	0.968197
	V341D	p.Val26Asp	-0.834613	0.828085	1.00787										0	-0.834613
	M378F	p.Met64Phe	-1.00897	1.0328	0.976914										0	-1.00897
	A366F	p.Ala52Phe	0.801142	0.921138	0.869722										0	0.801142
	I358Q	p.Ile43Gln	0.801142	0.921138	0.869722										0	0.801142
	G334*	p.Gly19Ter	0.801142	0.921138	0.869722										0	0.801142
	L371Y	p.Leu57Tyr	0.600472	0.942814	0.636886										0	0.600472
	Y399E	p.Tyr85Glu	-0.498141	0.894433	0.556928										0	-0.498141
	V360F	p.Val45Phe	-0.498141	1.1547	0.431398										0	-0.498141
	W353M	p.Trp38Met	-0.498141	1.1547	0.431398										0	-0.498141
	T384*	p.Thr70Ter	0.349157	0.975905	0.357774										0	0.349157
	K375F	p.Lys61Phe	0.349157	0.975905	0.357774										0	0.349157
	K379I	p.Lys65Ile	-0.161668	0.828085	0.195229										0	-0.161668
	K375H	p.Lys61His	0.0896461	0.788817	0.113645										0	0.0896461
	W376E	p.Trp62Glu	-0.0461554	0.683771	0.0674999										0	-0.0461554
	W353V	p.Trp38Val	0.0126851	1.0328	0.0122821										0	0.0126851
	K329V	p.Lys14Val	-3.44258	0.837714	4.10944		-1.02398	0.660599	1.54999						0	-2.23328
	K329D	p.Lys14Asp	-0.598224	0.447785	1.3359										0	-0.598224
	D324S	p.Asp9Ser	-1.59675	0.942814	1.69358										0	-1.59675
	M378N	p.Met64Asn	-1.11718	0.663001	1.685		0.375389	0.625304	0.600293						0	-0.370895
	L410V	p.Leu96Val	0.738622	0.535489	1.3793		0.0746351	0.921147	0.0810217						0	0.406629
	L340K	p.Leu25Lys	-1.12019	0.245516	4.56187		-2.1622	0.828319	2.61025						0	-1.6412
	Y399Q	p.Tyr85Gln	-0.035517	0.437871	0.0811089		0.9386	0.547259	1.71495						0	0.451541
	P405F	p.Pro91Phe	0.500388	0.62529	0.80023										0	0.500388
	W376F	p.Trp62Phe	-1.59675	0.942814	1.69358										0	-1.59675
	D406I	p.Asp92Ile	1.1113	0.894433	1.24245		2.16238	0.762788	2.83471						0	1.63684
	Y399G	p.Tyr85Gly	0.801142	0.921138	0.869722		1.37392	0.894443	1.53601						0	1.08753
	D393F	p.Asp79Phe					0.418407	0.744227	0.562178						0	0.418407
	D387F	p.Asp73Phe	0.0126851	1.0328	0.0122821										0	0.0126851
	D383*	p.Asp69Ter	-0.498141	1.1547	0.431398										0	-0.498141
	L386T	p.Leu72Thr	0.102633	0.426817	0.240449		0.585461	0.762788	0.767495						0	0.344047
	I394C	p.Ile80Cys	1.53874	0.86812	1.77247		1.37392	0.894443	1.53601						0	1.45633
	M354S	p.Met39Ser	-0.498141	0.417041	1.1944		-1.02398	0.852819	1.20066						0	-0.761059
	K379V	p.Lys65Val	-0.498141	0.436447	1.1413										0	-0.498141
	N356G	p.Asn41Gly	-0.987689	0.412055	2.39685		-0.0611664	0.703751	0.0869106						0	-0.524428
	F365*	p.Phe51Ter					-2.32326	0.826573	2.81061						0	-2.32326
	Q398T	p.Gln84Thr	0.120899	0.663001	0.182347		0.863092	1.03281	0.835656						0	0.491996
	L372S	p.Leu58Ser	0.173028	0.362506	0.477275		0.375389	0.625304	0.600293						0	0.274208
	L372Q	p.Leu58Gln	-1.32849	0.411022	3.23198		-1.02398	0.852819	1.20066						0	-1.17623
	D411H	p.Asp97His	0.349157	0.975905	0.357774										0	0.349157
	D393C	p.Asp79Cys	0.600472	0.617221	0.972838		2.16238	0.762788	2.83471						0	1.38142
	K379Y	p.Lys65Tyr	-0.35504	0.5359	0.662488										0	-0.35504
	H408F	p.His94Phe					1.37392	1.15471	1.18981						0	1.37392
	S364A	p.Ser49Ala									0.277091	0.321188	0.862694		0	0.277091
	S364I	p.Ser49Ile													0	#DIV/0!
	S364T	p.Ser49Thr													0	#DIV/0!
	T351H	p.Thr36His													0	#DIV/0!
	D393*	p.Asp79Ter													0	#DIV/0!
	R346A	p.Arg31Ala													0	#DIV/0!
	H408T	p.His94Thr													0	#DIV/0!
	S401N	p.Ser87Asn													0	#DIV/0!
	I400H	p.Ile86His													0	#DIV/0!
	S364K	p.Ser49Lys													0	#DIV/0!
	S364M	p.Ser49Met													0	#DIV/0!
	S364L	p.Ser49Leu													0	#DIV/0!
	S363I	p.Ser48Ile													0	#DIV/0!
	S364V	p.Ser49Val													0	#DIV/0!
	S364*	p.Ser49Ter													0	#DIV/0!
	P339K	p.Pro24Lys													0	#DIV/0!
	E409Y	p.Glu95Tyr													0	#DIV/0!
	L340I	p.Leu25Ile													0	#DIV/0!
	V362Y	p.Val47Tyr													0	#DIV/0!
	L390A	p.Leu76Ala													0	#DIV/0!
	V341*	p.Val26Ter													0	#DIV/0!
	A366Y	p.Ala52Tyr													0	#DIV/0!
	Q398N	p.Gln84Asn													0	#DIV/0!
	W331F	p.Trp16Phe													0	#DIV/0!
	L340Y	p.Leu25Tyr													0	#DIV/0!
	M345N	p.Met30Asn													0	#DIV/0!
	G396F	p.Gly82Phe													0	#DIV/0!
	E391Y	p.Glu77Tyr													0	#DIV/0!
	A343E	p.Ala28Glu													0	#DIV/0!
	W382E	p.Trp68Glu													0	#DIV/0!
	E391I	p.Glu77Ile													0	#DIV/0!
	I400R	p.Ile86Arg													0	#DIV/0!
	W349F	p.Trp34Phe													0	#DIV/0!
	E347Y	p.Glu32Tyr													0	#DIV/0!
	R412I	p.Arg98Ile													0	#DIV/0!
	W382Y	p.Trp68Tyr													0	#DIV/0!
	T351L	p.Thr36Leu													0	#DIV/0!
	G377K	p.Gly63Lys													0	#DIV/0!
	V341F	p.Val26Phe													0	#DIV/0!
	R359L	p.Arg44Leu													0	#DIV/0!
	L395M	p.Leu81Met													0	#DIV/0!
	P373K	p.Pro59Lys													0	#DIV/0!
	G407*	p.Gly93Ter													0	#DIV/0!
	G337N	p.Gly22Asn													0	#DIV/0!
	G396*	p.Gly82Ter													0	#DIV/0!
	G334F	p.Gly19Phe													0	#DIV/0!
	P405N	p.Pro91Asn													0	#DIV/0!
	V360*	p.Val45Ter													0	#DIV/0!
	A330Y	p.Ala15Tyr													0	#DIV/0!
